# Supplementary material for: 2-(4-Chloro­phen­yl)-3-methyl-N-(5-methyl­thia­zol-2-yl)butanamide
Source: Acta Crystallogr Sect E Struct Rep Online. 2008 Dec 20;65(Pt 1):o184. doi: 10.1107/S1600536808043031 (PMC2968093; doi:10.1107/S1600536808043031)
Supplement: Supplementary file 2 [file e-65-0o184-Isup2.hkl]

# 
# h,k,l, Fc-squared, Fo-squared, sigma(Fo-squared) and status flag 
# 
data_I
_shelx_title '  cjl-Bl-SZA' 
_shelx_refln_list_code          4 
_shelx_F_calc_maximum      351.33 
_exptl_crystal_F_000      1296.00 
_reflns_d_resolution_high  0.7716 
 
loop_ 
 _symmetry_equiv_pos_as_xyz 
 'x, y, z' 
 '-x, y, -z+1/2' 
 'x+1/2, y+1/2, z' 
 '-x+1/2, y+1/2, -z+1/2' 
 '-x, -y, -z' 
 'x, -y, z-1/2' 
 '-x+1/2, -y+1/2, -z' 
 'x+1/2, -y+1/2, z-1/2' 
 
_cell_length_a    14.9649 
_cell_length_b    17.6062 
_cell_length_c    12.5606 
_cell_angle_alpha  90.000 
_cell_angle_beta   99.948 
_cell_angle_gamma  90.000 
 
_shelx_F_squared_multiplier     1.000 
 
loop_ 
 _refln_index_h 
 _refln_index_k 
 _refln_index_l 
 _refln_F_squared_calc 
 _refln_F_squared_meas 
 _refln_F_squared_sigma 
 _refln_observed_status 
   4   0   0      187.93      246.10     11.52 o 
   6   0   0      726.22      972.27     20.26 o 
   8   0   0      436.50      631.79     15.73 o 
  10   0   0      319.49      338.52     17.78 o 
  12   0   0     1473.74     1359.45     33.57 o 
  14   0   0     2236.79     2289.63     56.84 o 
  16   0   0        3.93        5.62      6.89 o 
  18   0   0      342.96      380.07     17.81 o 
   3   1   0    19771.30    19480.27    146.36 o 
   5   1   0        6.55        6.17      4.47 o 
   7   1   0     3564.77     3795.66     33.20 o 
   9   1   0       20.30       16.51      5.89 o 
  11   1   0     1107.95     1117.44     20.56 o 
  13   1   0      938.61      961.89     30.31 o 
  15   1   0      146.03      159.78     11.26 o 
  17   1   0       56.89       74.13     10.93 o 
  19   1   0      104.01       87.89     11.77 o 
   2   2   0     6372.44     6265.63     43.63 o 
   4   2   0    12728.97    12109.85     83.35 o 
   6   2   0       10.11        4.77      3.38 o 
   8   2   0     2510.57     2516.12     22.28 o 
  10   2   0      148.19      155.34      7.63 o 
  12   2   0       62.77       74.21      8.68 o 
  14   2   0       13.49       16.17      6.61 o 
  16   2   0       36.29       31.64      7.93 o 
  18   2   0       39.75       46.62      9.56 o 
   1   3   0      122.67      142.90      3.98 o 
   3   3   0     8217.10     8082.89     68.11 o 
   5   3   0        7.47       16.06      4.62 o 
   7   3   0      492.98      496.62     10.93 o 
   9   3   0      546.39      540.74     17.49 o 
  11   3   0      261.10      239.32     11.87 o 
  13   3   0      203.36      240.56     11.64 o 
  15   3   0       14.73        5.76      8.22 o 
  17   3   0        5.20        9.05      9.52 o 
   0   4   0   105766.20   107830.36   1125.61 o 
   2   4   0    20599.34    20738.33    132.37 o 
   4   4   0     6535.45     6560.82     46.20 o 
   6   4   0     5665.57     5946.68     50.04 o 
   8   4   0      182.64      169.39      9.15 o 
  10   4   0       33.45       40.85      6.89 o 
  12   4   0      788.76      842.72     16.66 o 
  14   4   0      343.78      375.35     19.66 o 
  16   4   0      118.09      115.03     22.35 o 
  18   4   0        1.29        2.66      9.03 o 
   1   5   0   123432.77   125804.76   1256.03 o 
   3   5   0     1561.44     1476.63     13.00 o 
   5   5   0    13242.20    13533.20     98.12 o 
   7   5   0      242.79      331.22     10.08 o 
   9   5   0      202.88      254.39     14.07 o 
  11   5   0      281.46      268.94     10.54 o 
  13   5   0     3089.67     3125.43     42.50 o 
  15   5   0       84.14       86.79     13.37 o 
  17   5   0       27.74       26.79      9.58 o 
   0   6   0    46519.53    46925.15    464.56 o 
   2   6   0     2038.08     2163.12     17.26 o 
   4   6   0     3433.04     3679.88     29.72 o 
   6   6   0     9486.41    10565.46     71.07 o 
   8   6   0      183.57      163.83      6.43 o 
  10   6   0      200.15      221.36     12.94 o 
  12   6   0      197.10      190.41     10.35 o 
  14   6   0      218.82      238.08     15.92 o 
  16   6   0      126.90      116.10     20.38 o 
  18   6   0        5.02        1.66      8.92 o 
   1   7   0       51.88       56.60      5.42 o 
   3   7   0    14751.05    16216.86    108.85 o 
   5   7   0        9.83       76.51      8.17 o 
   7   7   0     1004.61      831.00     12.00 o 
   9   7   0       50.33       64.10      7.81 o 
  11   7   0      344.27      298.64      9.44 o 
  13   7   0      254.17      279.06     13.55 o 
  15   7   0       70.40       46.97     13.56 o 
  17   7   0        4.48        4.08      6.09 o 
   0   8   0     3938.28     4293.03     44.02 o 
   2   8   0       92.33       85.35      5.59 o 
   4   8   0     2110.09     2325.29     18.23 o 
   6   8   0      249.52      251.32      9.06 o 
   8   8   0       47.60       37.43      5.32 o 
  10   8   0      418.19      409.55     11.72 o 
  12   8   0      312.65      328.05     10.15 o 
  14   8   0       13.87       11.57      7.14 o 
  16   8   0        0.21       -1.41      6.23 o 
   1   9   0     4718.34     4826.62     82.05 o 
   3   9   0      103.89      141.53      6.37 o 
   5   9   0        6.66       17.17      4.64 o 
   7   9   0      634.96      605.28     10.93 o 
   9   9   0       66.22       66.93      6.66 o 
  11   9   0       22.18       26.04      6.09 o 
  13   9   0      546.85      601.15     15.83 o 
  15   9   0       99.30      115.40     10.13 o 
  17   9   0        0.02       -3.28      8.90 o 
   0  10   0    37130.71    39128.97    405.82 o 
   2  10   0     9223.33     8959.08    226.27 o 
   4  10   0     1842.75     1752.85     18.13 o 
   6  10   0       41.38       37.24      6.22 o 
   8  10   0        0.61        7.08      4.47 o 
  10  10   0      148.13      156.84      8.30 o 
  12  10   0      601.28      623.78     15.88 o 
  14  10   0      136.14      164.54     11.79 o 
  16  10   0       35.11       25.48      9.36 o 
   1  11   0     2266.84     2291.07     20.87 o 
   3  11   0      236.53      275.10      8.46 o 
   5  11   0      114.36      114.58      6.13 o 
   7  11   0     1396.07     1334.23     19.04 o 
   9  11   0      166.48      160.70      8.23 o 
  11  11   0        2.86        5.61      6.58 o 
  13  11   0      287.18      272.93     12.54 o 
  15  11   0       66.16       48.42     13.68 o 
   0  12   0      262.37      238.35     11.34 o 
   2  12   0     3016.59     3146.40     28.66 o 
   4  12   0      607.77      529.69     10.30 o 
   6  12   0      187.37      153.88     10.32 o 
   8  12   0       13.83       12.73      5.74 o 
  10  12   0       39.73       35.62      6.16 o 
  12  12   0        1.37        6.00      5.91 o 
  14  12   0        4.91        4.35      6.98 o 
  16  12   0       43.17       34.90     10.21 o 
   1  13   0      132.59      153.38      8.75 o 
   3  13   0       27.58       21.41      5.30 o 
   5  13   0      254.39      242.47      9.32 o 
   7  13   0       21.26       12.31      6.08 o 
   9  13   0       64.72       96.57      7.12 o 
  11  13   0      269.12      279.15     11.66 o 
  13  13   0       42.23       34.48     12.11 o 
  15  13   0       26.12       14.73      7.90 o 
   0  14   0      452.63      437.73     16.07 o 
   2  14   0      280.72      272.25      9.91 o 
   4  14   0        1.80       -0.51      4.72 o 
   6  14   0        2.04       -0.68      6.44 o 
   8  14   0       57.95       48.21      8.92 o 
  10  14   0       22.07       21.12      5.89 o 
  12  14   0       93.75      114.23      8.38 o 
  14  14   0       18.39       13.85      7.53 o 
   1  15   0     2511.89     2744.41     30.13 o 
   3  15   0     1713.15     1743.00     22.61 o 
   5  15   0      152.31      174.94      8.44 o 
   7  15   0        3.88        6.15      6.98 o 
   9  15   0        8.02       16.53      6.95 o 
  11  15   0       28.92       30.77      8.99 o 
  13  15   0       39.40       29.77      8.35 o 
   0  16   0     1318.85     1395.43     59.96 o 
   2  16   0       24.10       12.02      6.47 o 
   4  16   0       55.87       63.05      9.30 o 
   6  16   0        2.47       -7.20      7.54 o 
   8  16   0       64.98       75.13     10.41 o 
  10  16   0       16.59        9.39      6.75 o 
  12  16   0       60.42       49.77      9.69 o 
   1  17   0      149.81      154.33     11.38 o 
   3  17   0      244.66      323.44     11.96 o 
   5  17   0      114.21      160.60     10.25 o 
   7  17   0       60.21       46.61     17.93 o 
   9  17   0        2.55        4.84      6.72 o 
  11  17   0       18.67       17.33      7.54 o 
   0  18   0        8.67       27.34     11.50 o 
   2  18   0       40.77       41.64      8.83 o 
   4  18   0       38.85       36.09      9.78 o 
   6  18   0       41.03       24.71      8.53 o 
   8  18   0        5.70       11.83     10.42 o 
  10  18   0       61.95       59.16     11.18 o 
   1  19   0        1.08       -4.85      6.08 o 
   3  19   0       48.70       33.68      8.17 o 
   5  19   0        0.28        3.44      6.95 o 
   7  19   0       28.23       21.20     11.54 o 
   9  19   0        5.37        4.63      9.31 o 
   0  20   0      211.74      234.43     15.81 o 
   2  20   0      219.80      254.24     12.44 o 
   4  20   0       45.49       43.63     10.31 o 
   6  20   0       90.82       45.57     27.86 o 
   8  20   0        6.24        6.25      9.46 o 
   1  21   0       52.36       10.01     10.37 o 
   3  21   0        2.58        3.24      9.57 o 
   5  21   0        0.28        0.84      6.72 o 
   7  21   0       23.46       13.15     10.78 o 
   0  22   0       24.74        1.48      9.46 o 
   2  22   0       82.47       66.74     22.20 o 
   4  22   0        2.23        5.22      7.95 o 
 -19   1   1       44.90       80.05     18.42 o 
 -17   1   1      109.61      148.76     11.96 o 
 -15   1   1       75.66      102.22      7.85 o 
 -13   1   1       30.67       14.11      6.23 o 
 -11   1   1      299.30      313.12     12.59 o 
  -9   1   1        0.79        8.87      7.11 o 
  -7   1   1     1933.19     1852.78     21.69 o 
  -5   1   1      998.36      783.79     11.37 o 
  -3   1   1     4996.58     5591.89     43.73 o 
   3   1   1    42093.00    41177.27    333.08 o 
   5   1   1        1.49        5.47      3.87 o 
   7   1   1      528.96      606.21     13.33 o 
   9   1   1        7.74        9.78      5.00 o 
  11   1   1        3.94        7.62      5.79 o 
  13   1   1        4.38       19.46     10.05 o 
  15   1   1      155.55      235.40     10.20 o 
  17   1   1        3.23       14.49      7.38 o 
 -18   2   1      165.28      163.28     30.64 o 
 -16   2   1      199.73      234.53     13.63 o 
 -14   2   1        0.06       -2.96      4.68 o 
 -12   2   1     2586.68     2491.41     28.23 o 
 -10   2   1     2641.75     2658.29     25.37 o 
  -8   2   1      931.63      996.04     11.30 o 
  -6   2   1     8158.30     8219.99     64.93 o 
  -4   2   1     7267.48     7428.40     56.22 o 
  -2   2   1      827.75      683.84      9.07 o 
   2   2   1    18478.51    17472.13    116.27 o 
   4   2   1     2480.39     2274.27     17.16 o 
   6   2   1    27896.89    27780.89    228.89 o 
   8   2   1     2390.51     2394.15     24.86 o 
  10   2   1      867.27      882.93     16.66 o 
  12   2   1      367.96      351.17     10.39 o 
  14   2   1      516.00      522.86     14.55 o 
  16   2   1       29.22       23.67      8.57 o 
  18   2   1      494.19      520.18     19.94 o 
 -19   3   1       91.67       90.90     34.18 o 
 -17   3   1       25.17       17.23      7.59 o 
 -15   3   1        5.62        5.91      8.01 o 
 -13   3   1      256.63      242.26     15.63 o 
 -11   3   1     5404.92     5395.83     53.14 o 
  -9   3   1     2559.86     2811.31     29.75 o 
  -7   3   1    12068.41    12247.65    103.32 o 
  -5   3   1      671.73      698.68     12.30 o 
  -3   3   1    22886.32    22013.09    152.09 o 
  -1   3   1     5876.27     6283.68     37.28 o 
   1   3   1      105.15       86.39      2.65 o 
   3   3   1      209.21      142.17      6.11 o 
   5   3   1    16729.54    16332.61    345.58 o 
   7   3   1    18233.96    19138.38    142.26 o 
   9   3   1     1819.40     1828.35     19.10 o 
  11   3   1      958.05      974.68     20.06 o 
  13   3   1       98.69       95.19      9.72 o 
  15   3   1       79.37       78.42      9.94 o 
  17   3   1       70.90       66.08     11.86 o 
 -18   4   1       89.19       90.73     37.79 o 
 -16   4   1        1.26        1.17      4.77 o 
 -14   4   1       24.33       40.49     10.31 o 
 -12   4   1      431.74      397.50     11.24 o 
 -10   4   1       93.41      109.37      7.24 o 
  -8   4   1      450.87      409.35      9.71 o 
  -6   4   1        6.11        6.41      3.80 o 
  -4   4   1      862.38      685.46      8.25 o 
  -2   4   1    25161.07    24015.94    168.94 o 
   0   4   1      979.66      977.82      8.60 o 
   2   4   1       51.99       43.17      3.76 o 
   4   4   1     9497.63    10115.36     72.58 o 
   6   4   1      585.66      724.89     12.76 o 
   8   4   1     1240.00     1243.05     16.63 o 
  10   4   1       68.01       79.91      7.97 o 
  12   4   1       72.71       57.16      8.51 o 
  14   4   1        0.16        6.50      8.57 o 
  16   4   1        4.06        5.27      7.54 o 
  18   4   1       67.47       70.00     10.71 o 
 -17   5   1       43.82       37.35      8.84 o 
 -15   5   1        0.27        2.01      6.43 o 
 -13   5   1      281.76      288.36     13.06 o 
 -11   5   1       39.81       50.40      8.88 o 
  -9   5   1      247.97      233.00      8.21 o 
  -7   5   1      915.58     1094.73     14.13 o 
  -5   5   1        1.33        2.42      3.69 o 
  -3   5   1     7314.58     7399.85     47.68 o 
  -1   5   1    15273.98    15165.82    131.89 o 
   1   5   1     1754.55     1673.01     14.68 o 
   3   5   1      274.79      256.50      6.50 o 
   5   5   1       23.03       18.56      3.96 o 
   7   5   1     1120.20     1115.81     16.02 o 
   9   5   1       61.75       49.27      8.13 o 
  11   5   1       63.95       62.66      8.65 o 
  13   5   1      227.31      251.21     17.20 o 
  15   5   1        6.65        6.75      7.70 o 
  17   5   1        6.33        1.38      8.69 o 
 -18   6   1       28.46       36.58     14.68 o 
 -16   6   1       11.11       23.92      9.37 o 
 -14   6   1       36.87       50.89     10.71 o 
 -12   6   1       20.65       27.39      8.61 o 
 -10   6   1      206.56      204.19     11.52 o 
  -8   6   1       19.61       21.43      5.84 o 
  -6   6   1     5039.10     4708.44     37.70 o 
  -4   6   1      824.80      694.97      9.02 o 
  -2   6   1       31.14       50.32      4.83 o 
   0   6   1      154.88      149.73      6.83 o 
   2   6   1     3705.33     3656.35     27.74 o 
   4   6   1     1477.58     1696.68     17.44 o 
   6   6   1       34.22       34.94      4.04 o 
   8   6   1      347.07      356.32     11.42 o 
  10   6   1       40.71       45.06      7.82 o 
  12   6   1        0.43        5.66      8.08 o 
  14   6   1        4.66        1.90      7.77 o 
  16   6   1       51.76       80.26     20.45 o 
  18   6   1      137.39      166.13     26.75 o 
 -17   7   1       33.92       36.12     11.50 o 
 -15   7   1       68.57       74.52     12.39 o 
 -13   7   1       37.30       48.95      9.57 o 
 -11   7   1     1511.24     1522.74     22.09 o 
  -9   7   1     3414.86     3509.34     31.40 o 
  -7   7   1     4058.44     4230.31     35.06 o 
  -5   7   1      394.96      413.68      8.30 o 
  -3   7   1     5936.76     6541.27     48.10 o 
  -1   7   1     1757.54     1935.36     18.73 o 
   1   7   1      104.68      161.71      5.91 o 
   3   7   1      179.85      121.26      5.86 o 
   5   7   1    13167.39    13443.38    102.03 o 
   7   7   1     4532.37     4723.58     40.28 o 
   9   7   1     1717.90     1806.03     31.71 o 
  11   7   1      320.67      346.60      9.34 o 
  13   7   1      134.41      135.32     11.18 o 
  15   7   1       10.66        4.98      8.12 o 
  17   7   1       68.49      108.88     13.81 o 
 -18   8   1       47.88       40.73     11.65 o 
 -16   8   1       33.56       34.24     10.45 o 
 -14   8   1        0.16        0.45      5.51 o 
 -12   8   1     2769.87     2734.99     30.80 o 
 -10   8   1      431.40      464.40     14.80 o 
  -8   8   1      801.70      816.77     11.91 o 
  -6   8   1     1950.58     1854.42     19.55 o 
  -4   8   1      847.96      913.57     11.48 o 
  -2   8   1      590.11      761.31     10.85 o 
   0   8   1       22.53       33.83      5.05 o 
   2   8   1    14346.81    15358.33    105.53 o 
   4   8   1       59.17       84.72      4.34 o 
   6   8   1    12330.07    12695.36    123.03 o 
   8   8   1      896.11      853.83     13.80 o 
  10   8   1      608.50      592.46     11.90 o 
  12   8   1      346.80      345.73     12.03 o 
  14   8   1       10.63        9.36      6.58 o 
  16   8   1        9.76        6.21      9.31 o 
 -17   9   1        2.53        1.27      8.97 o 
 -15   9   1        0.51        4.62      6.24 o 
 -13   9   1      127.15      117.68      8.84 o 
 -11   9   1       48.19       48.68      6.77 o 
  -9   9   1        4.81        3.89      3.90 o 
  -7   9   1        0.51        4.08      5.69 o 
  -5   9   1      111.43      135.56      7.77 o 
  -3   9   1      148.68      169.12      6.30 o 
  -1   9   1     8918.06     9079.25     64.48 o 
   1   9   1     1378.29     1459.87     17.36 o 
   3   9   1     1047.43     1103.56     11.02 o 
   5   9   1       85.75       75.47      6.61 o 
   7   9   1      404.24      396.31      8.24 o 
   9   9   1      271.29      289.52      9.23 o 
  11   9   1        1.93       -1.29      4.15 o 
  13   9   1       36.07       27.72      6.99 o 
  15   9   1        0.91       -0.58      4.30 o 
  17   9   1        0.00       -0.93      8.06 o 
 -16  10   1       11.31        8.86      7.67 o 
 -14  10   1       79.70       55.80      9.66 o 
 -12  10   1       14.62       12.75      5.94 o 
 -10  10   1      105.79       99.11      8.01 o 
  -8  10   1     1462.10     1369.22     17.06 o 
  -6  10   1      386.58      433.10     16.44 o 
  -4  10   1     1369.68     1310.60     13.97 o 
  -2  10   1     1294.34     1226.08     13.33 o 
   0  10   1     4641.67     4861.59     38.78 o 
   2  10   1        1.15        8.98      5.22 o 
   4  10   1       61.21       37.75      4.98 o 
   6  10   1      160.66      137.23      8.74 o 
   8  10   1      637.75      648.85     12.26 o 
  10  10   1      205.29      187.99      8.64 o 
  12  10   1       84.55       89.20      8.58 o 
  14  10   1       61.09       54.26     11.88 o 
  16  10   1       23.66       19.75      8.84 o 
 -15  11   1        6.23        2.82      6.75 o 
 -13  11   1       17.32       20.58      8.26 o 
 -11  11   1       15.86       20.73      6.68 o 
  -9  11   1      266.53      250.30      8.53 o 
  -7  11   1      866.70      866.01     17.03 o 
  -5  11   1      407.21      370.32     10.41 o 
  -3  11   1      354.70      429.93      9.08 o 
  -1  11   1       35.63       55.16      9.80 o 
   1  11   1     2972.34     3089.27     29.87 o 
   3  11   1       30.11       40.47      5.87 o 
   5  11   1       42.35       41.28      5.62 o 
   7  11   1       18.27       26.84      7.89 o 
   9  11   1        1.16        0.73      3.22 o 
  11  11   1        3.34        9.14      5.95 o 
  13  11   1        9.03        4.53      5.42 o 
  15  11   1       11.37       18.78      9.54 o 
 -16  12   1        0.77       -0.07      5.49 o 
 -14  12   1       19.28       20.01      8.46 o 
 -12  12   1       68.81       88.80      9.19 o 
 -10  12   1      696.61      726.96     14.69 o 
  -8  12   1      416.44      435.89     13.43 o 
  -6  12   1      702.60      669.60     15.60 o 
  -4  12   1       30.32       33.14      6.48 o 
  -2  12   1       96.40      115.29      7.56 o 
   0  12   1      744.17      715.61     13.10 o 
   2  12   1      109.40       92.54      8.77 o 
   4  12   1      227.54      257.58      7.39 o 
   6  12   1     1083.90     1153.87     17.80 o 
   8  12   1     1522.83     1557.28     17.63 o 
  10  12   1      332.69      338.81     11.51 o 
  12  12   1       52.64       36.41      7.78 o 
  14  12   1        2.96        1.20      7.08 o 
  16  12   1        3.12        0.56      6.02 o 
 -15  13   1       11.82        1.48      5.72 o 
 -13  13   1      143.52      177.80     13.16 o 
 -11  13   1      293.08      315.23     11.63 o 
  -9  13   1      113.53      155.68     11.87 o 
  -7  13   1     1132.19     1088.13     22.38 o 
  -5  13   1      166.74      164.10      7.96 o 
  -3  13   1       52.35       36.65      6.18 o 
  -1  13   1      500.81      530.66     14.11 o 
   1  13   1      776.81      860.61     13.24 o 
   3  13   1      705.21      718.37     13.53 o 
   5  13   1     1904.00     1998.60     21.00 o 
   7  13   1      668.04      678.51     14.16 o 
   9  13   1       32.11       37.94      5.72 o 
  11  13   1      293.52      292.88     10.60 o 
  13  13   1       70.07       84.42      8.65 o 
  15  13   1       11.02        5.80      6.75 o 
 -14  14   1      118.05      129.00     11.54 o 
 -12  14   1       12.64        8.77      7.91 o 
 -10  14   1       30.15       18.83      7.33 o 
  -8  14   1       46.68       35.15      8.23 o 
  -6  14   1      213.64      202.76      9.52 o 
  -4  14   1        9.82        4.61      5.80 o 
  -2  14   1      104.48      111.89      9.20 o 
   0  14   1     3126.42     3247.29     31.62 o 
   2  14   1        0.61        1.60      4.61 o 
   4  14   1      369.36      336.19     10.44 o 
   6  14   1       22.36       15.80      7.31 o 
   8  14   1       95.52      138.11      8.59 o 
  10  14   1       64.21       53.64      6.90 o 
  12  14   1       21.92       28.79      9.55 o 
  14  14   1       45.51       25.89      8.27 o 
 -13  15   1        7.74       11.93      7.64 o 
 -11  15   1       40.29       26.20      7.03 o 
  -9  15   1      594.39      550.40     20.81 o 
  -7  15   1      211.66      265.15     10.86 o 
  -5  15   1      159.88      189.01      9.69 o 
  -3  15   1       10.15        7.53      6.23 o 
  -1  15   1      967.06     1031.85     16.72 o 
   1  15   1       19.12       13.81      7.65 o 
   3  15   1      579.77      626.52     13.59 o 
   5  15   1       88.43      128.53      8.81 o 
   7  15   1      196.05      222.67     14.12 o 
   9  15   1      252.74      245.68      9.78 o 
  11  15   1       16.68       10.84      5.40 o 
  13  15   1       57.98       41.66     11.06 o 
 -12  16   1        6.61        5.03      9.84 o 
 -10  16   1        0.59        0.41      4.89 o 
  -8  16   1      247.62      253.73     11.75 o 
  -6  16   1      132.33      121.77      9.35 o 
  -4  16   1       57.34       59.30      8.75 o 
  -2  16   1        9.52       11.35      6.13 o 
   0  16   1        7.03        9.50      6.83 o 
   2  16   1      229.18      217.21      9.72 o 
   4  16   1       59.90       75.54      8.10 o 
   6  16   1       12.73       12.64      7.48 o 
   8  16   1        0.22        1.95      7.41 o 
  10  16   1        3.65        3.24      6.64 o 
  12  16   1        4.66        5.49      6.06 o 
 -11  17   1        8.72        6.17      8.17 o 
  -9  17   1       58.64       50.66     12.99 o 
  -7  17   1       94.56      119.33     12.48 o 
  -5  17   1       85.75       88.95      8.89 o 
  -3  17   1        0.25        4.23      6.92 o 
  -1  17   1        5.32       10.13      7.52 o 
   1  17   1       34.37       38.14      7.65 o 
   3  17   1      171.26      177.74     10.35 o 
   5  17   1       94.12      115.03     10.08 o 
   7  17   1       62.67       72.12     17.75 o 
   9  17   1      115.52      127.79      8.42 o 
  11  17   1       34.18       31.15      7.87 o 
 -10  18   1       99.62      113.71     16.31 o 
  -8  18   1       88.68      129.50     17.89 o 
  -6  18   1       52.47       46.53      8.20 o 
  -4  18   1        7.01        7.95      6.17 o 
  -2  18   1       13.63        9.34      7.56 o 
   0  18   1       10.53       18.29      8.11 o 
   2  18   1       10.60       23.08      8.15 o 
   4  18   1      126.78      166.22      9.93 o 
   6  18   1      419.80      478.22     18.24 o 
   8  18   1       87.61       75.77     25.68 o 
  10  18   1       19.49       20.41      7.77 o 
  -9  19   1       35.15       31.72     10.88 o 
  -7  19   1       20.43       11.29      8.51 o 
  -5  19   1       19.94       12.39      7.06 o 
  -3  19   1       13.84        5.17      6.59 o 
  -1  19   1      262.02      273.03     11.37 o 
   1  19   1       55.87       46.62      8.49 o 
   3  19   1        7.49        7.54      7.37 o 
   5  19   1       80.96       74.86     10.95 o 
   7  19   1       65.89       43.90     21.73 o 
   9  19   1       27.36       28.84      7.74 o 
  -8  20   1       30.32       16.25     10.03 o 
  -6  20   1       91.70      120.08     24.67 o 
  -4  20   1       13.37       13.33      7.66 o 
  -2  20   1       71.06       52.09     12.18 o 
   0  20   1       57.02       40.65     13.93 o 
   2  20   1       33.09       24.72     11.04 o 
   4  20   1      190.36      247.79     15.53 o 
   6  20   1        2.69       -1.91      8.57 o 
   8  20   1       76.42       56.64     23.52 o 
  -7  21   1       67.18       63.15     28.61 o 
  -5  21   1        0.00       -2.74      6.14 o 
  -3  21   1       24.77       14.53      7.91 o 
  -1  21   1       15.70        0.22      7.18 o 
   1  21   1        4.59        2.53      7.33 o 
   3  21   1       23.21       21.13      9.85 o 
   5  21   1        0.55        1.47      6.05 o 
   7  21   1        0.23        6.22      8.43 o 
  -4  22   1        2.86       -9.07      9.07 o 
  -2  22   1        4.06       -4.59      8.11 o 
   0  22   1        1.18        8.36      7.51 o 
   2  22   1        0.07       -0.01      6.52 o 
   4  22   1        4.31        1.55      6.05 o 
 -18   0   2       31.29       -0.25     16.43 o 
 -16   0   2     1094.76     1128.91     34.38 o 
 -14   0   2      115.58      119.65     10.74 o 
 -12   0   2      672.14      724.29     36.94 o 
 -10   0   2      600.07      564.23     18.97 o 
  -8   0   2      668.82      682.33     19.25 o 
  -6   0   2    22950.04    24341.50    289.26 o 
  -4   0   2    14664.19    15003.11    183.46 o 
  -2   0   2   100497.02    99607.69   1706.18 o 
   0   0   2    24685.45    24248.53    252.45 o 
   2   0   2      210.04      141.59      5.54 o 
   4   0   2       11.98       11.16      4.88 o 
   6   0   2    11414.44    12116.68    135.00 o 
   8   0   2     7977.67     7932.63     97.96 o 
  10   0   2      542.59      486.46     21.41 o 
  12   0   2      878.77      909.02     22.82 o 
  14   0   2       61.86       56.45     12.16 o 
  16   0   2       80.60      106.65     19.84 o 
  18   0   2       80.87      148.33     21.76 o 
 -19   1   2        0.07       -5.62     15.69 o 
 -17   1   2      343.43      387.46     14.69 o 
 -15   1   2       61.72       82.30      7.90 o 
 -13   1   2     4981.99     5360.17     51.80 o 
 -11   1   2      396.08      415.83     11.28 o 
  -9   1   2      972.84      982.24     18.31 o 
  -7   1   2       20.85       42.32      9.08 o 
  -5   1   2    21196.98    20924.32    243.30 o 
  -3   1   2     3650.03     3634.17     33.16 o 
  -1   1   2     6802.04     6399.27     40.37 o 
   1   1   2    90620.46    87156.16    745.29 o 
   3   1   2      726.91      754.48     10.39 o 
   5   1   2     1083.98     1043.68     11.35 o 
   7   1   2     4725.50     4636.77     41.45 o 
   9   1   2     1320.21     1309.61     18.75 o 
  11   1   2        3.53       -1.45      5.23 o 
  13   1   2        1.35        3.00      6.09 o 
  15   1   2        8.26       12.61      6.92 o 
  17   1   2      263.50      291.81     15.41 o 
 -18   2   2        0.02        5.71      6.09 o 
 -16   2   2       53.11       48.34     14.72 o 
 -14   2   2      134.91      151.80      8.85 o 
 -12   2   2      865.97      916.91     17.93 o 
 -10   2   2      647.32      704.86     13.27 o 
  -8   2   2        0.30        0.21      4.30 o 
  -6   2   2     3158.50     2920.41     25.92 o 
  -4   2   2     7475.00     7815.44    145.90 o 
  -2   2   2       16.16       22.47      3.05 o 
   0   2   2     5563.22     5330.11     70.61 o 
   2   2   2        9.67       18.25      2.28 o 
   4   2   2      188.63      219.43      5.28 o 
   6   2   2       53.51       37.16      5.34 o 
   8   2   2      456.47      428.31      9.26 o 
  10   2   2      191.30      198.12      9.11 o 
  12   2   2       39.81       33.99      7.16 o 
  14   2   2      325.35      360.47     15.42 o 
  16   2   2       10.46        9.37      7.30 o 
  18   2   2        8.85        9.42      9.05 o 
 -19   3   2       10.33       21.39     16.54 o 
 -17   3   2       62.71       68.95     21.64 o 
 -15   3   2      126.22      144.29     12.47 o 
 -13   3   2      415.86      475.04     14.87 o 
 -11   3   2     1049.10     1168.16     18.05 o 
  -9   3   2        0.71       -1.56      3.94 o 
  -7   3   2      846.25      913.24     15.98 o 
  -5   3   2     7774.54     7827.23     58.61 o 
  -3   3   2     5344.59     5493.94     37.16 o 
  -1   3   2      870.87      823.86      8.37 o 
   1   3   2    16541.65    15802.60    121.06 o 
   3   3   2      357.51      373.16      6.93 o 
   5   3   2     1131.61     1069.34     16.67 o 
   7   3   2       45.17       29.85      4.75 o 
   9   3   2      143.42      176.52      7.56 o 
  11   3   2      175.50      165.90      9.21 o 
  13   3   2       68.58       73.04      8.08 o 
  15   3   2       32.59       25.98      9.11 o 
  17   3   2        3.01        1.70      7.48 o 
 -18   4   2      118.58      112.58     36.56 o 
 -16   4   2      399.40      441.09     16.02 o 
 -14   4   2      501.40      602.79     18.22 o 
 -12   4   2      742.89      844.26     16.47 o 
 -10   4   2      116.76      134.35      6.66 o 
  -8   4   2     3211.97     3115.26     30.94 o 
  -6   4   2      194.59      196.74      5.33 o 
  -4   4   2    21629.29    21025.78    198.43 o 
  -2   4   2      249.39      234.27      6.70 o 
   0   4   2    11458.17    11269.23    130.55 o 
   2   4   2      932.16      965.39     10.10 o 
   4   4   2      668.25      704.05     10.88 o 
   6   4   2      807.72      783.53     11.39 o 
   8   4   2     2976.11     3016.84     32.02 o 
  10   4   2       41.41       43.64      5.95 o 
  12   4   2        9.97        8.76      6.61 o 
  14   4   2      147.43      145.22     11.45 o 
  16   4   2        6.43        8.63      8.87 o 
  18   4   2        4.80        5.29     11.28 o 
 -17   5   2      214.78      201.54     37.23 o 
 -15   5   2      279.82      248.69     40.34 o 
 -13   5   2     1212.48     1192.65     19.47 o 
 -11   5   2      399.21      385.60     10.53 o 
  -9   5   2     2647.09     2484.33     25.73 o 
  -7   5   2    15583.86    16633.16    114.04 o 
  -5   5   2    12639.29    12667.99    104.91 o 
  -3   5   2     1239.08     1275.91     12.69 o 
  -1   5   2    22570.78    22811.83    158.08 o 
   1   5   2    17392.92    17023.20    199.88 o 
   3   5   2       57.33       67.70      4.91 o 
   5   5   2      160.15      124.78      4.70 o 
   7   5   2     7506.88     7894.11     68.28 o 
   9   5   2     1882.78     1834.43     34.12 o 
  11   5   2     2711.63     2771.01     49.68 o 
  13   5   2        8.80       19.63      7.69 o 
  15   5   2       99.27       83.33     17.37 o 
  17   5   2       13.99        7.00      9.47 o 
 -18   6   2       22.64       24.58     14.92 o 
 -16   6   2      198.79      235.16     13.81 o 
 -14   6   2      391.38      420.55     12.61 o 
 -12   6   2     3432.53     3585.36     39.14 o 
 -10   6   2     2452.54     2314.17     25.73 o 
  -8   6   2     1311.32     1302.78     13.86 o 
  -6   6   2      118.19      112.90      5.09 o 
  -4   6   2     5556.24     6004.34     40.26 o 
  -2   6   2       94.27      111.21      6.03 o 
   0   6   2     9215.09     9625.60     61.21 o 
   2   6   2     3821.29     4044.75     35.72 o 
   4   6   2     2262.25     2521.13     19.81 o 
   6   6   2      358.33      297.58      6.84 o 
   8   6   2     2402.54     2298.43     27.59 o 
  10   6   2       31.87       40.93      7.58 o 
  12   6   2      375.86      360.33     13.86 o 
  14   6   2       92.59       76.22      9.14 o 
  16   6   2        3.92       -3.21      7.70 o 
 -17   7   2        2.14        4.27      9.28 o 
 -15   7   2        0.69        3.72      5.69 o 
 -13   7   2      536.50      594.55     13.70 o 
 -11   7   2      716.53      675.34     13.48 o 
  -9   7   2     1609.56     1528.39     17.52 o 
  -7   7   2      101.06      107.17      5.83 o 
  -5   7   2     1569.72     1799.03     22.37 o 
  -3   7   2      794.42      687.70      8.97 o 
  -1   7   2      992.45      987.58     10.31 o 
   1   7   2      510.96      498.11      8.32 o 
   3   7   2     1315.03     1365.30     12.27 o 
   5   7   2     7321.71     7461.82     50.94 o 
   7   7   2       25.08       30.73      4.75 o 
   9   7   2      956.16      913.81     14.93 o 
  11   7   2       19.14       14.20      7.18 o 
  13   7   2      427.39      404.43     14.16 o 
  15   7   2      142.53      156.02     10.88 o 
  17   7   2        3.70        6.03      8.98 o 
 -18   8   2       34.56       24.17     13.18 o 
 -16   8   2       75.12       80.02     11.37 o 
 -14   8   2       91.32      127.69     16.85 o 
 -12   8   2       28.47       70.94      7.56 o 
 -10   8   2      670.09      657.66     15.01 o 
  -8   8   2       61.82       67.75      5.73 o 
  -6   8   2        0.10        2.63      4.49 o 
  -4   8   2      146.66      175.78      6.84 o 
  -2   8   2     1948.09     1983.49     16.73 o 
   0   8   2      488.43      431.09      6.80 o 
   2   8   2       33.68       57.71      4.09 o 
   4   8   2       45.95       21.83      5.73 o 
   6   8   2       59.71       44.40      5.79 o 
   8   8   2        3.52        2.10      3.87 o 
  10   8   2       55.91       47.36      8.27 o 
  12   8   2      153.64      137.30      9.21 o 
  14   8   2        0.46       -0.36      6.04 o 
  16   8   2        0.83        0.30      6.99 o 
 -17   9   2      205.68      214.65     42.62 o 
 -15   9   2      296.32      334.01     14.26 o 
 -13   9   2      331.57      349.12     11.98 o 
 -11   9   2       52.44       57.95      7.98 o 
  -9   9   2       22.31       17.46      5.04 o 
  -7   9   2       27.01       36.15      7.87 o 
  -5   9   2       14.99        4.84      4.20 o 
  -3   9   2      890.32      788.86     11.27 o 
  -1   9   2      897.97      737.68     11.71 o 
   1   9   2     5174.24     5414.62     39.11 o 
   3   9   2      461.30      574.24      7.88 o 
   5   9   2       44.24       41.63      4.53 o 
   7   9   2     1272.52     1270.77     14.64 o 
   9   9   2       41.82       50.63      6.48 o 
  11   9   2      155.91      176.53      8.75 o 
  13   9   2        0.17       -0.44      4.45 o 
  15   9   2        6.71       -1.71      7.50 o 
 -16  10   2       58.12       42.10      8.45 o 
 -14  10   2      290.47      293.95     12.12 o 
 -12  10   2      555.56      561.68     14.53 o 
 -10  10   2      803.54      772.77     14.33 o 
  -8  10   2      675.71      724.63     14.13 o 
  -6  10   2     2321.84     2393.70     31.68 o 
  -4  10   2     3965.09     4104.03     35.02 o 
  -2  10   2     3686.86     3743.70     30.91 o 
   0  10   2     8036.62     8269.35     64.56 o 
   2  10   2       30.31       41.27      4.61 o 
   4  10   2      431.13      433.81      7.05 o 
   6  10   2      381.84      371.91      8.39 o 
   8  10   2     1697.23     1651.12     17.48 o 
  10  10   2      522.11      534.10     12.30 o 
  12  10   2       79.69      102.62      9.48 o 
  14  10   2       17.19       10.90      6.24 o 
  16  10   2        1.93        8.11      7.15 o 
 -15  11   2       16.51       20.11     10.74 o 
 -13  11   2      592.48      614.15     19.39 o 
 -11  11   2      401.89      382.31     13.38 o 
  -9  11   2       54.62       52.36      8.02 o 
  -7  11   2        0.01        1.45      5.62 o 
  -5  11   2     1294.52     1284.65     15.08 o 
  -3  11   2      101.76      133.31      9.00 o 
  -1  11   2       14.30       17.51      5.74 o 
   1  11   2      405.49      519.96     11.99 o 
   3  11   2      100.26      111.61      5.37 o 
   5  11   2       44.51       47.05      6.63 o 
   7  11   2      200.07      176.41      7.97 o 
   9  11   2       31.16       24.60      7.56 o 
  11  11   2        1.25        0.97      3.52 o 
  13  11   2       29.31       24.52      8.61 o 
  15  11   2        4.36       -0.75      4.14 o 
 -16  12   2        0.38        1.79      7.98 o 
 -14  12   2       56.84       56.24     11.91 o 
 -12  12   2      390.29      410.08     17.07 o 
 -10  12   2       17.35       23.82      6.89 o 
  -8  12   2      610.95      582.74     16.46 o 
  -6  12   2      111.92      144.85      7.72 o 
  -4  12   2     1429.44     1504.11     18.93 o 
  -2  12   2      908.88      947.86     13.49 o 
   0  12   2        3.50        2.09      3.91 o 
   2  12   2      203.08      224.77      8.59 o 
   4  12   2      500.10      503.40      9.55 o 
   6  12   2      776.68      773.26     13.43 o 
   8  12   2       17.95       15.30      5.81 o 
  10  12   2      271.84      292.34      9.88 o 
  12  12   2      235.76      231.58      9.90 o 
  14  12   2      136.09      151.61     23.18 o 
 -15  13   2      185.26      197.89     14.89 o 
 -13  13   2        1.70       -0.68      7.92 o 
 -11  13   2        8.51       15.10      8.18 o 
  -9  13   2       12.18        5.57      6.83 o 
  -7  13   2        2.37       -0.80      5.37 o 
  -5  13   2       39.47       34.28      6.83 o 
  -3  13   2       81.02       85.07      7.34 o 
  -1  13   2     2393.93     2469.58     25.40 o 
   1  13   2       13.59       23.25      5.87 o 
   3  13   2      108.92      124.39      7.01 o 
   5  13   2      202.20      195.30      8.76 o 
   7  13   2       49.20       50.43      6.20 o 
   9  13   2      187.36      184.53      7.34 o 
  11  13   2       36.73       33.86      6.35 o 
  13  13   2       50.42       24.93      9.80 o 
  15  13   2       43.98       -0.51     11.53 o 
 -14  14   2      105.36      106.46     20.88 o 
 -12  14   2       50.03       64.87     11.19 o 
 -10  14   2       15.34       12.37      6.59 o 
  -8  14   2        9.34       10.27      7.75 o 
  -6  14   2       93.13       87.43      8.35 o 
  -4  14   2      343.88      360.69     13.28 o 
  -2  14   2      631.39      576.60     13.18 o 
   0  14   2      107.94       87.85      7.89 o 
   2  14   2      154.63      168.66      8.98 o 
   4  14   2      125.63      138.53      8.93 o 
   6  14   2        8.18       11.34      5.37 o 
   8  14   2        1.97        5.21      4.21 o 
  10  14   2       39.82       43.69      7.77 o 
  12  14   2       12.96        3.84      6.81 o 
  14  14   2        0.23        7.05     14.07 o 
 -13  15   2      125.65      122.72     16.64 o 
 -11  15   2        0.49       -3.59      5.91 o 
  -9  15   2      122.39      161.26     13.00 o 
  -7  15   2      348.94      383.52     13.62 o 
  -5  15   2      446.01      489.40     14.52 o 
  -3  15   2      487.63      546.72     12.26 o 
  -1  15   2     1114.61     1178.34     16.54 o 
   1  15   2     1370.72     1560.82     23.94 o 
   3  15   2      462.25      470.00     12.48 o 
   5  15   2       54.32       46.86      6.60 o 
   7  15   2      127.02      151.45     11.16 o 
   9  15   2       77.28       87.56     10.46 o 
  11  15   2       79.40       99.24     17.74 o 
  13  15   2       11.45        8.66     12.88 o 
 -12  16   2      133.91      124.25     12.72 o 
 -10  16   2        0.10        6.31      6.68 o 
  -8  16   2        1.88       -2.42      6.08 o 
  -6  16   2       41.06       43.41      8.19 o 
  -4  16   2       79.90       88.00      8.82 o 
  -2  16   2       41.38       46.87      8.59 o 
   0  16   2       80.48       69.87     10.31 o 
   2  16   2        1.44        0.07      4.79 o 
   4  16   2       45.20       42.17      7.61 o 
   6  16   2       15.55       15.81      9.37 o 
   8  16   2       63.55       63.19      7.30 o 
  10  16   2        1.48       -1.27      4.28 o 
  12  16   2        4.66        7.20     11.74 o 
 -11  17   2       81.44       81.80     15.02 o 
  -9  17   2       93.41      119.67     11.17 o 
  -7  17   2      190.94      224.27     28.59 o 
  -5  17   2       17.58       21.77      9.59 o 
  -3  17   2      323.84      382.05     13.79 o 
  -1  17   2      128.62      127.96      9.88 o 
   1  17   2        0.88       -2.07      4.83 o 
   3  17   2       97.94      101.94      8.00 o 
   5  17   2      133.43      171.11     10.12 o 
   7  17   2      196.61      206.04     14.90 o 
   9  17   2      114.47       -0.78     10.88 o 
  11  17   2      136.55      174.35     24.65 o 
 -10  18   2       10.73        0.78      7.31 o 
  -8  18   2        3.58       -6.37      7.34 o 
  -6  18   2        2.55        3.30      7.06 o 
  -4  18   2        2.26       11.09      7.34 o 
  -2  18   2      249.06      293.44     12.48 o 
   0  18   2       42.93       45.38      8.09 o 
   2  18   2       42.81       35.60      7.03 o 
   4  18   2        5.41        7.79      6.21 o 
   6  18   2       15.55       17.99     10.06 o 
   8  18   2       23.11       15.36      6.91 o 
  10  18   2       34.63       14.03     13.17 o 
  -9  19   2        0.00        2.68      8.47 o 
  -7  19   2       22.00       14.81     11.63 o 
  -5  19   2        3.94        2.05      5.98 o 
  -3  19   2        8.58        6.63      6.98 o 
  -1  19   2      169.03      143.35     25.80 o 
   1  19   2       42.43       29.46      8.76 o 
   3  19   2       23.56       14.98      7.39 o 
   5  19   2       38.05       41.55      7.04 o 
   7  19   2       24.98       26.71     10.12 o 
   9  19   2        2.17        4.28     12.39 o 
  -8  20   2       29.01       28.37     16.46 o 
  -6  20   2       33.05       12.55      8.55 o 
  -4  20   2       99.94       88.07     25.28 o 
  -2  20   2       75.99       55.58     13.22 o 
   0  20   2       45.52       40.94     12.96 o 
   2  20   2        0.01       -3.93      7.93 o 
   4  20   2       12.71        6.34      6.73 o 
   6  20   2        0.07        2.83      6.99 o 
   8  20   2       24.66       33.66     18.18 o 
  -7  21   2        0.11        4.13      9.28 o 
  -5  21   2        6.69        1.78      7.12 o 
  -3  21   2       14.77        4.64      6.94 o 
  -1  21   2        2.56        2.74      7.74 o 
   1  21   2        0.01        4.09      8.13 o 
   3  21   2       33.19       21.67      8.59 o 
   5  21   2        4.70        9.58      8.14 o 
  -4  22   2       20.27        5.43      7.41 o 
  -2  22   2       85.48        4.11      9.02 o 
   0  22   2       17.11       17.06      7.97 o 
   2  22   2        4.31        6.20      7.30 o 
   4  22   2        1.70       -1.52      8.53 o 
 -19   1   3        4.00       -6.82     19.53 o 
 -17   1   3        0.64        0.61      6.26 o 
 -15   1   3       21.98       27.11      4.50 o 
 -13   1   3      476.16      443.67     12.98 o 
 -11   1   3     1977.85     1989.76     22.35 o 
  -9   1   3     2902.19     3087.26     28.87 o 
  -7   1   3     7678.97     7941.77     77.30 o 
  -5   1   3      129.12      211.55      5.62 o 
  -3   1   3    12206.14    11676.31    269.32 o 
  -1   1   3     1527.38     1573.59     18.95 o 
   1   1   3    17182.29    16234.47    121.26 o 
   3   1   3       37.75       36.02      4.84 o 
   5   1   3      235.88      260.28      6.61 o 
   7   1   3     1710.47     1831.37     18.15 o 
   9   1   3       24.37       36.85      7.93 o 
  11   1   3       21.20       30.84      7.27 o 
  13   1   3      407.47      474.94     16.93 o 
  15   1   3       21.01        9.79      6.86 o 
  17   1   3       32.45       29.95     10.31 o 
 -18   2   3       21.41       23.12     14.40 o 
 -16   2   3      198.22      160.85     28.16 o 
 -14   2   3      279.79      301.74     13.78 o 
 -12   2   3       67.80       72.68      6.63 o 
 -10   2   3     1506.20     1474.96     18.79 o 
  -8   2   3      236.06      307.56      5.82 o 
  -6   2   3    14218.91    16130.21    129.26 o 
  -4   2   3     7332.94     6989.64    115.07 o 
  -2   2   3     4862.55     4642.51     29.49 o 
   0   2   3     2531.41     2622.30     19.25 o 
   2   2   3    32826.38    30965.24    255.13 o 
   4   2   3     1153.64      974.31     10.90 o 
   6   2   3     2301.12     2529.14     22.83 o 
   8   2   3       82.37      148.79      7.81 o 
  10   2   3        0.39        2.58      5.55 o 
  12   2   3      227.27      219.27     10.16 o 
  14   2   3      142.70      141.60     10.20 o 
  16   2   3      551.27      615.03     16.49 o 
  18   2   3       22.17       24.19     12.88 o 
 -19   3   3       13.50        0.75     10.86 o 
 -17   3   3       24.43       24.20     18.48 o 
 -15   3   3        0.44       -0.88      4.69 o 
 -13   3   3      428.90      464.09     11.81 o 
 -11   3   3     2636.07     2565.82     28.20 o 
  -9   3   3     1887.14     1933.01     21.02 o 
  -7   3   3     1720.98     2102.20     26.44 o 
  -5   3   3     3259.36     3130.86     23.29 o 
  -3   3   3     9655.73     9304.43     58.44 o 
  -1   3   3       50.39       38.94      4.66 o 
   1   3   3     6113.29     5687.18    128.63 o 
   3   3   3      567.86      532.02      8.68 o 
   5   3   3     6683.61     6551.83     55.24 o 
   7   3   3     4153.85     4525.02     43.25 o 
   9   3   3       22.85       16.33      4.88 o 
  11   3   3      556.96      510.56     11.30 o 
  13   3   3     1232.05     1244.04     19.64 o 
  15   3   3       42.06       52.60      9.44 o 
  17   3   3       74.10       66.18     16.44 o 
 -18   4   3        7.84        6.78     14.50 o 
 -16   4   3      139.06      128.71     21.78 o 
 -14   4   3      145.24      131.07      6.32 o 
 -12   4   3      169.57      177.39     13.05 o 
 -10   4   3      971.00     1002.43     15.01 o 
  -8   4   3     1092.31     1156.98     14.36 o 
  -6   4   3    13511.84    14106.53    101.20 o 
  -4   4   3      719.14      601.08      8.21 o 
  -2   4   3     1825.37     1822.68     14.24 o 
   0   4   3    19053.56    18818.71    255.62 o 
   2   4   3     2165.97     2134.88     23.29 o 
   4   4   3        3.48       10.55      3.12 o 
   6   4   3      771.94      830.49     13.65 o 
   8   4   3       50.97       51.94      7.62 o 
  10   4   3       20.43       31.74      5.52 o 
  12   4   3      111.19      136.52      9.95 o 
  14   4   3       59.83       56.65      8.64 o 
  16   4   3       22.20       27.62      9.68 o 
 -17   5   3       32.40       25.19     14.57 o 
 -15   5   3       33.62       26.85      7.12 o 
 -13   5   3      102.35       92.06      8.79 o 
 -11   5   3        1.26        2.89      3.50 o 
  -9   5   3     1024.16     1048.71     14.19 o 
  -7   5   3     1677.80     1585.98     39.70 o 
  -5   5   3      534.27      536.30      9.62 o 
  -3   5   3      448.73      459.91      7.57 o 
  -1   5   3       13.77       20.97      3.51 o 
   1   5   3     3474.88     3443.27     27.62 o 
   3   5   3      638.10      572.81     17.87 o 
   5   5   3      522.80      505.67      9.35 o 
   7   5   3      859.08      903.39     14.04 o 
   9   5   3        9.89       11.49      5.40 o 
  11   5   3      176.47      201.20      9.76 o 
  13   5   3        4.86       12.11      8.66 o 
  15   5   3        1.70       -1.37      6.05 o 
  17   5   3       14.26       10.53     10.55 o 
 -18   6   3        8.04        2.72      9.56 o 
 -16   6   3        1.25        2.28      5.86 o 
 -14   6   3        0.07       -0.74      5.37 o 
 -12   6   3       31.13       38.31      7.51 o 
 -10   6   3      779.64      742.07     11.72 o 
  -8   6   3     6334.00     6198.49     56.24 o 
  -6   6   3     5332.81     5497.53     45.04 o 
  -4   6   3      333.44      298.96      7.39 o 
  -2   6   3     1234.74     1093.65     12.12 o 
   0   6   3        5.49        4.46      2.46 o 
   2   6   3      422.88      434.31      4.80 o 
   4   6   3      108.99       96.98      3.16 o 
   6   6   3      140.49      141.98      4.54 o 
   8   6   3        6.23        6.92      4.42 o 
  10   6   3      188.62      171.73     10.25 o 
  12   6   3        5.03        0.94      6.69 o 
  14   6   3      156.87      203.77     15.43 o 
  16   6   3       80.88      114.45     21.17 o 
 -17   7   3       47.46       35.58     15.33 o 
 -15   7   3        0.71        3.86      4.33 o 
 -13   7   3      296.33      310.34      9.82 o 
 -11   7   3     3408.96     3301.76     50.21 o 
  -9   7   3       31.25       40.25      5.60 o 
  -7   7   3      695.95      764.69     11.13 o 
  -5   7   3       48.34       49.51      6.15 o 
  -3   7   3     1664.12     1613.11     16.80 o 
  -1   7   3      280.20      214.60      6.23 o 
   1   7   3     3453.63     3384.87     30.60 o 
   3   7   3     7864.34     8025.37     58.19 o 
   5   7   3      148.00      119.67      4.01 o 
   7   7   3     3698.48     3960.40     33.86 o 
   9   7   3        0.92        4.04      5.19 o 
  11   7   3      390.95      396.71     11.44 o 
  13   7   3      207.37      228.03     12.54 o 
  15   7   3       59.21       67.40     13.83 o 
  17   7   3       79.05       74.42     23.63 o 
 -18   8   3        2.00       -5.58     10.08 o 
 -16   8   3       30.78       21.51     13.30 o 
 -14   8   3       26.64       24.96      9.31 o 
 -12   8   3      250.16      268.46     16.88 o 
 -10   8   3      212.95      209.08     11.71 o 
  -8   8   3     1748.38     1878.86     24.36 o 
  -6   8   3      910.81      971.44     14.59 o 
  -4   8   3     3182.00     2831.80     23.81 o 
  -2   8   3     3180.93     3345.58     28.47 o 
   0   8   3      486.13      520.67      8.09 o 
   2   8   3       63.40       38.95      2.96 o 
   4   8   3     3929.94     3885.21     38.92 o 
   6   8   3     3404.28     3386.97     28.09 o 
   8   8   3      729.29      674.30     11.75 o 
  10   8   3        4.80        1.97      4.53 o 
  12   8   3      385.97      365.99      9.87 o 
  14   8   3       39.35       32.85      7.88 o 
  16   8   3       81.28       52.94     15.32 o 
 -17   9   3       10.49        9.89      7.81 o 
 -15   9   3       15.37       24.86     11.93 o 
 -13   9   3      684.91      624.64     18.36 o 
 -11   9   3      835.18      750.73     20.57 o 
  -9   9   3        2.81        6.16      5.24 o 
  -7   9   3     2072.95     2159.39     23.66 o 
  -5   9   3     1925.59     1754.12     18.88 o 
  -3   9   3        6.23        4.74      4.05 o 
  -1   9   3     5750.53     5867.77     41.76 o 
   1   9   3     3613.46     3698.46     30.62 o 
   3   9   3      832.84      891.40     16.02 o 
   5   9   3      826.66      828.28      9.89 o 
   7   9   3     1116.29     1099.06     19.92 o 
   9   9   3        1.09        1.25      3.02 o 
  11   9   3      171.00      181.42      8.31 o 
  13   9   3        9.70        8.06      4.67 o 
  15   9   3        5.46        5.85      6.02 o 
 -16  10   3       24.19       20.70      8.93 o 
 -14  10   3        6.22       15.55      7.81 o 
 -12  10   3       36.30       27.20      7.25 o 
 -10  10   3      428.54      403.28     14.08 o 
  -8  10   3      512.89      516.29     12.02 o 
  -6  10   3       13.35       12.13      6.05 o 
  -4  10   3      185.81      176.62      7.58 o 
  -2  10   3     2591.82     2796.41     25.89 o 
   0  10   3     2126.60     2213.73     20.90 o 
   2  10   3      624.11      639.80      9.84 o 
   4  10   3        0.17        1.40      3.53 o 
   6  10   3      215.89      227.24      6.74 o 
   8  10   3       29.47       19.89      3.94 o 
  10  10   3        3.66        1.40      4.36 o 
  12  10   3        9.81        7.50      5.05 o 
  14  10   3       60.80       65.12      7.95 o 
  16  10   3       47.24       25.44     35.63 o 
 -15  11   3        0.01        3.54      6.97 o 
 -13  11   3      285.90      298.03     14.30 o 
 -11  11   3      206.89      251.26      9.49 o 
  -9  11   3      624.30      662.00     13.67 o 
  -7  11   3      537.75      512.98     14.04 o 
  -5  11   3      839.68      761.99     12.02 o 
  -3  11   3     1445.85     1437.95     16.73 o 
  -1  11   3      444.88      459.94     10.55 o 
   1  11   3      420.97      465.41      8.17 o 
   3  11   3       65.61       62.97      5.56 o 
   5  11   3      111.30      121.75      7.69 o 
   7  11   3       58.66       67.11      4.39 o 
   9  11   3        2.87       -1.78      3.38 o 
  11  11   3        3.45        0.11      3.66 o 
  13  11   3        2.40        1.00      5.59 o 
  15  11   3       28.85        0.06      9.87 o 
 -16  12   3       35.43       22.35     10.14 o 
 -14  12   3       26.79       17.42      7.87 o 
 -12  12   3        1.99        1.65      5.68 o 
 -10  12   3      259.53      266.34     11.70 o 
  -8  12   3      419.92      452.49     14.17 o 
  -6  12   3      673.67      689.94     12.36 o 
  -4  12   3      691.14      675.75     12.88 o 
  -2  12   3     1174.24     1167.76     15.65 o 
   0  12   3       82.39      117.31      8.30 o 
   2  12   3      669.04      676.69     10.20 o 
   4  12   3      977.79      924.90     11.78 o 
   6  12   3      784.60      798.11     10.99 o 
   8  12   3      105.01      107.61      5.16 o 
  10  12   3       25.01       15.59      4.60 o 
  12  12   3       10.78        7.66      5.86 o 
  14  12   3       21.35       15.02     12.03 o 
 -15  13   3       14.67       13.28     10.25 o 
 -13  13   3       48.05       60.43      9.97 o 
 -11  13   3       13.60        9.15      5.90 o 
  -9  13   3       90.51       87.51      9.57 o 
  -7  13   3      139.10      151.36     10.26 o 
  -5  13   3       90.18       93.81      9.18 o 
  -3  13   3      353.19      368.83     10.92 o 
  -1  13   3      603.09      661.08     14.20 o 
   1  13   3       43.91       50.00      6.79 o 
   3  13   3      283.87      272.63      7.89 o 
   5  13   3      523.45      588.26     12.70 o 
   7  13   3       36.21       51.62      5.71 o 
   9  13   3       56.65       48.86      7.32 o 
  11  13   3       91.02       75.68      8.44 o 
  13  13   3       98.43       93.46     38.31 o 
 -14  14   3       51.95       31.07     10.99 o 
 -12  14   3        5.92        7.60      6.35 o 
 -10  14   3       10.24       10.54      7.44 o 
  -8  14   3       50.52       28.04      8.14 o 
  -6  14   3      879.86      807.25     16.17 o 
  -4  14   3       68.90       58.89      7.66 o 
  -2  14   3     1140.87     1149.02     16.87 o 
   0  14   3     2594.78     2768.99     40.36 o 
   2  14   3       78.67       79.14      7.71 o 
   4  14   3      448.13      456.50     10.85 o 
   6  14   3       33.13       32.62      7.39 o 
   8  14   3        0.13       -1.00      4.17 o 
  10  14   3      101.25      110.02      6.53 o 
  12  14   3       10.48       11.49     22.04 o 
  14  14   3       18.45        1.53     13.76 o 
 -13  15   3      233.75      255.03     15.20 o 
 -11  15   3       56.76       69.21      9.83 o 
  -9  15   3       51.00       57.09     12.23 o 
  -7  15   3       18.40       24.40      9.45 o 
  -5  15   3        4.81        6.82      6.67 o 
  -3  15   3      165.64      205.52     10.88 o 
  -1  15   3      104.01      137.69     11.81 o 
   1  15   3     1759.98     1966.56     24.89 o 
   3  15   3      165.01      220.18      7.81 o 
   5  15   3        1.64        3.04      6.35 o 
   7  15   3       49.45       34.39      6.05 o 
   9  15   3       26.13       14.68      3.92 o 
  11  15   3       17.00       17.37     15.01 o 
  13  15   3        0.03       -7.52     14.86 o 
 -12  16   3        8.63        1.19      8.56 o 
 -10  16   3       98.52      125.67     13.47 o 
  -8  16   3      476.54      479.21     18.72 o 
  -6  16   3      265.73      293.43     12.53 o 
  -4  16   3      110.18      127.48      9.79 o 
  -2  16   3       13.32       14.29      6.38 o 
   0  16   3        0.87        5.65      5.69 o 
   2  16   3       35.33       26.03      6.90 o 
   4  16   3       86.62       77.83      6.88 o 
   6  16   3        0.22        0.83      4.66 o 
   8  16   3       27.25       21.23      6.38 o 
  10  16   3        6.91       -5.08     11.14 o 
  12  16   3        0.64       -0.51     10.51 o 
 -11  17   3        4.15        1.61      6.34 o 
  -9  17   3       43.11       25.36      9.86 o 
  -7  17   3       53.39       57.03     10.29 o 
  -5  17   3        1.27        1.35      5.55 o 
  -3  17   3        0.04        6.45      7.10 o 
  -1  17   3       65.53       73.98      9.76 o 
   1  17   3      221.67      247.41     11.22 o 
   3  17   3      125.80      132.25     23.55 o 
   5  17   3      112.26      146.56     27.08 o 
   7  17   3       78.68       87.72      9.62 o 
   9  17   3        0.71        1.44      8.63 o 
  11  17   3        0.46       -7.84     12.70 o 
 -10  18   3        0.03        0.68      7.01 o 
  -8  18   3        1.59       -0.81      6.78 o 
  -6  18   3        5.32        0.19      5.31 o 
  -4  18   3       59.06       67.98     10.02 o 
  -2  18   3      100.32      113.18     12.45 o 
   0  18   3       15.90       11.20      6.91 o 
   2  18   3        5.93        9.53      6.31 o 
   4  18   3      166.75      204.02     11.35 o 
   6  18   3       27.05       28.20      9.72 o 
   8  18   3        4.37        6.47     10.62 o 
  10  18   3       29.86        8.46     16.50 o 
  -9  19   3        0.83        0.16      6.58 o 
  -7  19   3       29.32       13.59     11.07 o 
  -5  19   3       67.04       43.38     13.26 o 
  -3  19   3      107.41       56.81     15.51 o 
  -1  19   3      323.96      351.35     12.79 o 
   1  19   3       66.46       78.88     15.45 o 
   3  19   3      158.60      168.69     18.73 o 
   5  19   3       94.70       64.81     21.61 o 
   7  19   3        4.38       17.00     15.75 o 
   9  19   3        8.64        3.71     12.15 o 
  -8  20   3       27.17        7.17      8.74 o 
  -6  20   3        0.15       -2.53      6.93 o 
  -4  20   3       42.18       28.58     13.86 o 
  -2  20   3       41.90       16.42      8.21 o 
   0  20   3      302.52      362.98     15.36 o 
   2  20   3      140.72      195.90     23.25 o 
   4  20   3        0.01        1.35      5.33 o 
   6  20   3        1.46        6.18     13.74 o 
  -7  21   3        6.58        1.28      8.53 o 
  -5  21   3       56.47       16.23     11.82 o 
  -3  21   3        1.94       -3.33      6.77 o 
  -1  21   3        0.48        2.08      7.86 o 
   1  21   3        0.00        1.22      7.67 o 
   3  21   3        1.09        0.27      5.68 o 
   5  21   3       19.13        3.84     11.83 o 
  -4  22   3        4.06       -2.23      8.09 o 
  -2  22   3        3.16        6.00      7.15 o 
   0  22   3        1.79        3.10      6.32 o 
   2  22   3       10.12        4.79      8.99 o 
 -18   0   4      280.01      338.88     41.91 o 
 -16   0   4      300.91      269.84     45.90 o 
 -14   0   4      564.80      502.53     44.19 o 
 -12   0   4      178.06      168.58      4.99 o 
 -10   0   4     4018.39     3752.34     80.42 o 
  -8   0   4     2997.85     2966.17     60.96 o 
  -6   0   4      629.34      472.52     20.59 o 
  -4   0   4      951.20      856.67     12.59 o 
  -2   0   4      267.41      220.41     12.30 o 
   0   0   4    19122.76    18739.47    201.74 o 
   2   0   4    10179.82     9902.70    102.91 o 
   4   0   4    18088.54    17732.76    433.10 o 
   6   0   4       58.78       28.73      6.86 o 
   8   0   4      921.74      863.39     17.09 o 
  10   0   4     1909.19     1798.24     40.12 o 
  12   0   4      262.94      289.79     16.18 o 
  14   0   4      565.25      459.80     21.63 o 
  16   0   4       10.58       25.95     11.32 o 
 -19   1   4       53.09       53.29     46.68 o 
 -17   1   4      239.18      321.12     31.56 o 
 -15   1   4      614.32      602.80     31.86 o 
 -13   1   4        7.70        7.97      3.49 o 
 -11   1   4     1028.02      971.83     21.97 o 
  -9   1   4     1264.74     1186.06     14.22 o 
  -7   1   4     1068.34     1241.80     12.11 o 
  -5   1   4    12859.44    13166.92    150.67 o 
  -3   1   4      920.23      692.96     12.23 o 
  -1   1   4       22.15       28.77      5.34 o 
   1   1   4    15935.70    16121.22    121.68 o 
   3   1   4      157.23      245.86      5.54 o 
   5   1   4     2186.79     2470.89     26.93 o 
   7   1   4     1139.65     1165.47     13.29 o 
   9   1   4      268.18      253.36      8.50 o 
  11   1   4      180.36      165.08      8.81 o 
  13   1   4        8.63        7.63      6.61 o 
  15   1   4      358.47      371.35     13.52 o 
  17   1   4       40.69       41.86     10.46 o 
 -18   2   4       93.82       77.01     57.07 o 
 -16   2   4       53.23       62.92      8.05 o 
 -14   2   4        9.10        8.44     10.20 o 
 -12   2   4      338.47      364.00     21.18 o 
 -10   2   4       46.82       51.83      5.80 o 
  -8   2   4      100.68      117.15      6.95 o 
  -6   2   4       45.35       73.81      9.62 o 
  -4   2   4     2184.03     1912.33     21.76 o 
  -2   2   4      501.97      421.68     11.37 o 
   0   2   4     6593.90     6509.50     49.12 o 
   2   2   4      246.12      224.97      5.21 o 
   4   2   4      132.38      108.47      5.22 o 
   6   2   4     2670.68     2682.39     23.91 o 
   8   2   4      589.84      636.45     12.25 o 
  10   2   4       97.22       89.07      8.05 o 
  12   2   4       41.53       59.12      7.49 o 
  14   2   4       50.54       65.15      8.45 o 
  16   2   4        8.69        8.10      8.19 o 
 -19   3   4       21.58        6.45     14.66 o 
 -17   3   4      161.24      230.84     20.88 o 
 -15   3   4      218.30      241.47     20.29 o 
 -13   3   4        5.71       14.48     11.10 o 
 -11   3   4      443.41      396.97     23.33 o 
  -9   3   4      419.18      406.40      8.60 o 
  -7   3   4     1208.11     1341.33     17.36 o 
  -5   3   4      908.28      830.80      8.65 o 
  -3   3   4     3874.71     3816.66     29.58 o 
  -1   3   4     6604.11     6602.28     59.57 o 
   1   3   4       33.28       47.65      3.81 o 
   3   3   4       58.05       47.52      3.28 o 
   5   3   4     1350.78     1336.77     14.53 o 
   7   3   4      254.94      276.46      8.00 o 
   9   3   4      748.23      671.11     12.94 o 
  11   3   4        0.93       -0.96      5.00 o 
  13   3   4      166.57      202.37     11.36 o 
  15   3   4        4.79       13.97      6.61 o 
  17   3   4        1.32        0.39      7.12 o 
 -18   4   4      129.90      146.77     42.34 o 
 -16   4   4      373.35      477.35     26.38 o 
 -14   4   4       33.10       32.61     12.08 o 
 -12   4   4        6.48        3.36      4.14 o 
 -10   4   4      562.63      540.88     13.75 o 
  -8   4   4      398.24      332.53      9.86 o 
  -6   4   4     2278.81     2032.42     19.79 o 
  -4   4   4     5267.14     4946.21     40.71 o 
  -2   4   4        2.11        0.83      2.65 o 
   0   4   4      570.85      567.00     11.17 o 
   2   4   4      765.35      668.05     16.08 o 
   4   4   4      428.66      479.03     10.16 o 
   6   4   4      423.69      417.50      7.42 o 
   8   4   4       97.85      100.18      5.62 o 
  10   4   4      129.11      111.39      7.18 o 
  12   4   4      440.72      425.87     10.63 o 
  14   4   4       87.53       81.26     11.65 o 
  16   4   4       80.98       70.40     16.24 o 
 -17   5   4      337.97      398.20     26.59 o 
 -15   5   4       37.58       11.60     10.92 o 
 -13   5   4       23.43       16.59      5.65 o 
 -11   5   4      442.25      369.69     10.27 o 
  -9   5   4     7498.01     7342.60     65.13 o 
  -7   5   4       15.34       26.01      4.38 o 
  -5   5   4      994.55      887.44     10.29 o 
  -3   5   4       98.59       81.44      4.70 o 
  -1   5   4     2894.43     2755.27     19.81 o 
   1   5   4    15710.35    15611.05    507.59 o 
   3   5   4     6665.49     6171.17     63.00 o 
   5   5   4      736.78      709.12      9.27 o 
   7   5   4     1018.12      890.08     15.04 o 
   9   5   4     2743.96     2827.13     39.15 o 
  11   5   4      884.25      971.63     19.03 o 
  13   5   4      522.43      446.46     16.85 o 
  15   5   4       72.99       51.09     16.53 o 
  17   5   4       28.86       20.30      9.20 o 
 -18   6   4      189.01      222.83     42.94 o 
 -16   6   4      142.02      139.43     23.13 o 
 -14   6   4        1.36        4.48      5.37 o 
 -12   6   4       76.43       66.14      7.37 o 
 -10   6   4      662.71      658.38     14.96 o 
  -8   6   4     1272.82     1260.12     16.56 o 
  -6   6   4     2552.69     2553.42     22.01 o 
  -4   6   4     1371.58     1164.43     14.64 o 
  -2   6   4      103.15      145.44      5.80 o 
   0   6   4      341.87      334.87      9.17 o 
   2   6   4     2423.29     2261.51     35.56 o 
   4   6   4      459.20      397.18     12.46 o 
   6   6   4      552.74      659.37      8.09 o 
   8   6   4       59.97       47.81      7.48 o 
  10   6   4      329.37      348.48     12.25 o 
  12   6   4      314.74      303.51     14.77 o 
  14   6   4      160.76      155.13     26.67 o 
  16   6   4       71.42       76.20     14.94 o 
 -17   7   4        3.06       10.02      9.29 o 
 -15   7   4       16.61        7.85      6.58 o 
 -13   7   4       71.81       52.07      7.28 o 
 -11   7   4     2855.78     2779.83     35.32 o 
  -9   7   4      766.32      745.56     10.43 o 
  -7   7   4       61.52       75.53      6.27 o 
  -5   7   4      570.73      527.60      8.69 o 
  -3   7   4       19.88       33.21      4.53 o 
  -1   7   4       89.74       43.85      4.92 o 
   1   7   4      158.44      231.72      4.46 o 
   3   7   4     1826.11     2006.33     29.50 o 
   5   7   4      891.99      914.65     23.09 o 
   7   7   4     3497.00     3500.69     36.20 o 
   9   7   4       68.03       77.72      7.00 o 
  11   7   4       86.31       75.78      8.13 o 
  13   7   4      150.81      165.41     11.78 o 
  15   7   4        0.18        3.66      6.25 o 
 -18   8   4        7.84        4.43     11.68 o 
 -16   8   4      126.97      153.54     12.23 o 
 -14   8   4       77.91       85.84      9.95 o 
 -12   8   4        2.25       -1.61      5.70 o 
 -10   8   4      107.29      101.02      6.09 o 
  -8   8   4     1322.59     1284.54     17.66 o 
  -6   8   4      267.67      245.05      7.33 o 
  -4   8   4      546.17      553.46     10.47 o 
  -2   8   4     1757.10     1759.05     15.41 o 
   0   8   4        0.69        4.76      3.35 o 
   2   8   4      130.13      110.66      3.79 o 
   4   8   4      275.54      330.26     12.56 o 
   6   8   4      125.52      158.69      3.68 o 
   8   8   4       47.48       33.94      3.68 o 
  10   8   4      605.37      569.37     10.81 o 
  12   8   4        3.60        2.31      3.75 o 
  14   8   4       48.98       38.72      9.88 o 
  16   8   4       16.15       10.54     12.24 o 
 -17   9   4      145.16      167.29     13.55 o 
 -15   9   4      316.59      307.66     13.97 o 
 -13   9   4        2.41        4.66      8.10 o 
 -11   9   4      354.09      318.92     11.05 o 
  -9   9   4     1133.29     1108.51     16.57 o 
  -7   9   4       22.79       25.41      6.17 o 
  -5   9   4      929.84      843.75     13.52 o 
  -3   9   4      502.80      437.52      9.47 o 
  -1   9   4     1021.48      922.79     13.72 o 
   1   9   4       12.65       20.80      2.96 o 
   3   9   4       79.84       79.95      5.06 o 
   5   9   4      284.98      303.74     12.22 o 
   7   9   4      672.39      691.80      8.27 o 
   9   9   4      307.46      314.10      9.67 o 
  11   9   4       10.50        8.95      5.20 o 
  13   9   4        3.81        4.53      5.01 o 
  15   9   4       20.28       28.36     18.09 o 
 -16  10   4       97.91       98.60     19.08 o 
 -14  10   4       60.42       55.82      8.80 o 
 -12  10   4       17.81       20.06      7.79 o 
 -10  10   4      377.90      408.57     13.67 o 
  -8  10   4      515.76      503.69     10.83 o 
  -6  10   4      394.62      392.92      9.47 o 
  -4  10   4       86.01       96.27      5.97 o 
  -2  10   4      159.06      146.31      6.92 o 
   0  10   4     1611.75     1676.96     16.27 o 
   2  10   4     4406.23     4385.04     40.84 o 
   4  10   4     1874.69     1825.91     14.98 o 
   6  10   4      168.98      181.28      6.19 o 
   8  10   4      187.93      196.10      5.53 o 
  10  10   4      547.65      601.13     10.26 o 
  12  10   4      141.35      158.13      8.68 o 
  14  10   4      152.07      144.23     16.11 o 
 -15  11   4        0.60       -0.53      7.36 o 
 -13  11   4       50.57       42.28      8.35 o 
 -11  11   4       10.34        5.27      6.55 o 
  -9  11   4      102.12      102.50      9.78 o 
  -7  11   4       53.41       50.54      8.76 o 
  -5  11   4     1213.47     1197.74     16.17 o 
  -3  11   4       64.69       60.51      7.40 o 
  -1  11   4      594.70      634.54     12.40 o 
   1  11   4      647.30      701.73     10.22 o 
   3  11   4      488.26      433.29      7.60 o 
   5  11   4      309.02      332.82      9.10 o 
   7  11   4       74.76       86.59      4.19 o 
   9  11   4       13.80       13.16      3.73 o 
  11  11   4        4.71        6.15      2.96 o 
  13  11   4       14.36       13.67     13.63 o 
  15  11   4       41.97       24.94     16.35 o 
 -16  12   4        7.17       -1.84      7.65 o 
 -14  12   4       95.28       77.16     13.46 o 
 -12  12   4      373.64      379.94     15.02 o 
 -10  12   4      244.79      254.08     11.65 o 
  -8  12   4        1.25        4.67      6.27 o 
  -6  12   4      285.32      290.65      9.61 o 
  -4  12   4       24.29       42.31      7.56 o 
  -2  12   4      222.39      214.17      8.49 o 
   0  12   4       16.11       12.80      4.68 o 
   2  12   4      669.66      766.09     11.60 o 
   4  12   4       49.83       62.15      5.90 o 
   6  12   4      501.83      471.49      6.78 o 
   8  12   4      978.15      966.84     15.19 o 
  10  12   4      131.44      144.53     12.48 o 
  12  12   4        6.54        9.13     11.76 o 
  14  12   4       62.88        0.64     13.25 o 
 -15  13   4       57.40       34.26     14.09 o 
 -13  13   4        0.08        1.75      7.05 o 
 -11  13   4      168.77      168.75      9.47 o 
  -9  13   4      300.84      316.73     14.11 o 
  -7  13   4      452.45      451.11     13.69 o 
  -5  13   4      627.55      599.58     12.61 o 
  -3  13   4     1252.67     1219.40     19.50 o 
  -1  13   4      596.32      554.04     14.39 o 
   1  13   4      396.45      412.01      8.21 o 
   3  13   4        8.90        5.62      3.23 o 
   5  13   4      192.11      183.57      9.08 o 
   7  13   4      204.62      212.44      5.35 o 
   9  13   4        8.37        8.58      3.18 o 
  11  13   4       29.73       13.66     12.48 o 
  13  13   4       52.23       48.20     27.29 o 
 -14  14   4       64.09       50.52     10.95 o 
 -12  14   4        4.20        5.88      6.73 o 
 -10  14   4       42.76       48.89      8.22 o 
  -8  14   4       36.62       50.40      8.85 o 
  -6  14   4      525.61      511.27     13.87 o 
  -4  14   4      292.40      305.82     11.84 o 
  -2  14   4        0.28        4.33      6.29 o 
   0  14   4      316.22      319.57     12.59 o 
   2  14   4        0.01       17.83      5.83 o 
   4  14   4        0.13        0.78      4.02 o 
   6  14   4        6.81        5.78      2.50 o 
   8  14   4       90.48      100.13      4.41 o 
  10  14   4       61.25       54.57     19.42 o 
  12  14   4       26.75       38.78     17.97 o 
 -13  15   4        8.84        1.01      6.46 o 
 -11  15   4       15.91       13.68      8.10 o 
  -9  15   4      246.42      266.02     11.80 o 
  -7  15   4        1.27        2.91      6.66 o 
  -5  15   4        3.78       10.46      7.66 o 
  -3  15   4        5.19        9.80      5.49 o 
  -1  15   4        1.76        1.68      4.69 o 
   1  15   4     1174.24     1239.68     18.09 o 
   3  15   4      560.33      590.55     12.80 o 
   5  15   4      187.35      221.64      7.35 o 
   7  15   4       48.52       55.38      6.53 o 
   9  15   4       79.31      110.26     16.36 o 
  11  15   4       46.69       38.45     24.07 o 
 -12  16   4       21.26       15.81      7.36 o 
 -10  16   4        2.50        4.09      7.98 o 
  -8  16   4        0.85        5.58      7.71 o 
  -6  16   4       10.69        5.83      6.26 o 
  -4  16   4        2.86       -1.20      5.32 o 
  -2  16   4      217.61      210.00      9.54 o 
   0  16   4       78.97       74.22      8.66 o 
   2  16   4        0.22       -2.05      4.15 o 
   4  16   4      129.75      110.68     15.35 o 
   6  16   4       31.57       32.70      7.34 o 
   8  16   4       62.53       59.24     16.47 o 
  10  16   4       56.30       65.58     16.04 o 
 -11  17   4      194.98      234.35     13.59 o 
  -9  17   4       49.38       14.14      9.07 o 
  -7  17   4       45.96       40.17      8.49 o 
  -5  17   4        0.86       -2.70      6.61 o 
  -3  17   4       12.04        4.34      5.83 o 
  -1  17   4       15.27       10.00      6.29 o 
   1  17   4        7.98        4.83      6.27 o 
   3  17   4      121.43      142.17     21.32 o 
   5  17   4      303.64      328.55     12.19 o 
   7  17   4      351.17      438.29     21.64 o 
   9  17   4      108.15       90.03     32.70 o 
  11  17   4        7.42        0.19     12.75 o 
 -10  18   4       12.43        4.24      7.74 o 
  -8  18   4      169.46      181.00     50.16 o 
  -6  18   4       44.07       38.36      8.78 o 
  -4  18   4        2.26        1.51      5.33 o 
  -2  18   4      105.94       89.77     12.02 o 
   0  18   4       35.93       21.02      7.24 o 
   2  18   4        7.77        4.23      4.99 o 
   4  18   4        0.03        3.06      7.63 o 
   6  18   4       54.82       36.38     18.17 o 
   8  18   4        5.56        6.95     12.33 o 
  -9  19   4        0.26       -1.49      7.04 o 
  -7  19   4        7.05       -0.48      6.26 o 
  -5  19   4       14.53        4.02      7.93 o 
  -3  19   4       65.59       38.49     17.63 o 
  -1  19   4       76.55       41.41     15.78 o 
   1  19   4       22.08       22.09      8.05 o 
   3  19   4       16.55        9.13      5.58 o 
   5  19   4       12.73       13.54     13.99 o 
   7  19   4       15.31       17.33     16.42 o 
  -8  20   4       21.10        3.34      8.03 o 
  -6  20   4        0.33       -2.71      6.89 o 
  -4  20   4        6.92        7.71      9.18 o 
  -2  20   4       21.87        5.37      7.58 o 
   0  20   4        7.68        4.31      6.53 o 
   2  20   4       55.27       56.23     13.44 o 
   4  20   4       58.82       35.39     22.24 o 
   6  20   4       49.00       31.18     18.10 o 
  -5  21   4        1.02        2.61      6.72 o 
  -3  21   4        1.08        3.79      7.05 o 
  -1  21   4       42.19       18.34      9.67 o 
   1  21   4       57.17       28.47     13.52 o 
   3  21   4        3.68        2.45     12.68 o 
  -2  22   4        0.91       -1.20      5.98 o 
   0  22   4        0.11       -2.83      7.13 o 
 -19   1   5        6.43        1.40     17.88 o 
 -17   1   5      126.93      194.31     42.20 o 
 -15   1   5      145.49      152.43     34.35 o 
 -13   1   5        2.53        3.79     19.22 o 
 -11   1   5      487.59      537.58     33.51 o 
  -9   1   5     1478.30     1500.42     34.44 o 
  -7   1   5      592.79      597.38     26.13 o 
  -5   1   5     3299.28     3492.34     30.58 o 
  -3   1   5     4387.75     4771.78     43.17 o 
  -1   1   5      405.46      426.49      8.31 o 
   1   1   5     3382.22     3502.78     27.58 o 
   3   1   5     6417.71     6374.92     72.69 o 
   5   1   5      269.94      204.91      8.18 o 
   7   1   5      777.81      697.35     11.72 o 
   9   1   5      162.10      155.43      8.34 o 
  11   1   5       71.99       63.28      6.94 o 
  13   1   5       60.48       39.95      8.20 o 
  15   1   5        4.70        6.29      6.21 o 
  17   1   5       63.36       44.99     11.48 o 
 -18   2   5      100.34       94.10     30.65 o 
 -16   2   5      203.57      215.54     39.31 o 
 -14   2   5        9.87        4.89     11.60 o 
 -12   2   5      612.25      570.06     23.95 o 
 -10   2   5      343.24      373.35      8.85 o 
  -8   2   5     1173.45     1381.84     15.63 o 
  -6   2   5      433.63      518.10      8.92 o 
  -4   2   5    20108.59    21578.45    288.95 o 
  -2   2   5     2528.20     2367.00     23.78 o 
   0   2   5    21241.12    22600.31    183.12 o 
   2   2   5      843.61      818.60      8.94 o 
   4   2   5       34.61       41.44      3.08 o 
   6   2   5     1551.71     1468.72     21.12 o 
   8   2   5     3275.72     2999.73     33.00 o 
  10   2   5      991.64      912.32     14.54 o 
  12   2   5      544.94      517.78     15.01 o 
  14   2   5      557.10      588.41     19.26 o 
  16   2   5       13.76       16.02      7.84 o 
 -19   3   5       16.13       20.20     20.16 o 
 -17   3   5       94.52       71.64     30.93 o 
 -15   3   5      205.87      230.96     20.07 o 
 -13   3   5      390.34      374.11      9.78 o 
 -11   3   5        7.58       11.77      3.18 o 
  -9   3   5        0.01        2.31      4.18 o 
  -7   3   5      390.21      454.52      8.97 o 
  -5   3   5       12.87       -0.47      2.31 o 
  -3   3   5    19086.11    20702.20    234.00 o 
  -1   3   5     4933.44     5234.60     36.95 o 
   1   3   5     2242.38     2191.23     36.80 o 
   3   3   5     1003.96     1017.07      9.29 o 
   5   3   5       90.97       72.37      4.47 o 
   7   3   5     4786.47     4431.82     54.43 o 
   9   3   5     1980.83     1852.35     30.70 o 
  11   3   5      938.46      919.32     14.12 o 
  13   3   5      579.19      584.78     13.09 o 
  15   3   5       21.63       27.54      8.28 o 
 -18   4   5        6.11        4.46     12.74 o 
 -16   4   5       63.94       95.38     18.92 o 
 -14   4   5        0.19        3.08      5.30 o 
 -12   4   5       25.07       38.83      6.68 o 
 -10   4   5      674.45      694.75     12.96 o 
  -8   4   5       99.29      109.73      5.64 o 
  -6   4   5     2636.93     2665.66     21.42 o 
  -4   4   5      492.95      488.59      8.74 o 
  -2   4   5      328.63      325.58      7.04 o 
   0   4   5     8412.01     8951.68     96.13 o 
   2   4   5     2624.75     2378.62     18.83 o 
   4   4   5       29.51       19.71      4.57 o 
   6   4   5      246.53      259.15      6.22 o 
   8   4   5      160.74      145.59      8.20 o 
  10   4   5        0.13        2.72      4.39 o 
  12   4   5       30.11       18.54      5.19 o 
  14   4   5       27.72       11.27      6.11 o 
  16   4   5        0.00       -2.52      7.68 o 
 -17   5   5       17.47       19.31     12.07 o 
 -15   5   5       14.15       17.20      4.87 o 
 -13   5   5       26.33       18.93      6.76 o 
 -11   5   5       38.50       37.73      7.71 o 
  -9   5   5       74.53       66.67      7.99 o 
  -7   5   5        8.99       10.60      3.38 o 
  -5   5   5      872.43      913.45     13.09 o 
  -3   5   5      732.25      795.20      9.64 o 
  -1   5   5        0.79        3.57      3.74 o 
   1   5   5     1354.00     1519.45     16.39 o 
   3   5   5      824.65      812.12     15.59 o 
   5   5   5      100.74      117.39      9.32 o 
   7   5   5      408.13      348.18      8.84 o 
   9   5   5      257.02      248.65     16.94 o 
  11   5   5        9.12        8.93      5.67 o 
  13   5   5       50.97       38.90      7.58 o 
  15   5   5       21.52        7.55      7.89 o 
 -18   6   5       16.96       14.12     13.28 o 
 -16   6   5      236.68      263.39     24.91 o 
 -14   6   5        1.31       -3.10      4.64 o 
 -12   6   5       40.97       45.55      8.80 o 
 -10   6   5     2306.97     2378.48     25.45 o 
  -8   6   5     2039.56     2091.35     20.87 o 
  -6   6   5      217.12      202.65      9.89 o 
  -4   6   5     1684.99     1662.73     17.07 o 
  -2   6   5     3997.93     4056.70     29.76 o 
   0   6   5       47.23       29.70      4.17 o 
   2   6   5     2965.98     2839.18     33.62 o 
   4   6   5     1084.88     1176.77     27.15 o 
   6   6   5        6.44        4.48      8.11 o 
   8   6   5       67.62       75.03      7.28 o 
  10   6   5       14.72       16.36      5.17 o 
  12   6   5      196.09      207.75     17.23 o 
  14   6   5       29.72       24.91      9.51 o 
  16   6   5       58.54       47.27     16.74 o 
 -17   7   5      107.07      138.70     16.87 o 
 -15   7   5       27.95       25.34      6.48 o 
 -13   7   5       34.01       36.41      6.45 o 
 -11   7   5      304.70      296.06     12.68 o 
  -9   7   5       79.86       81.93      8.10 o 
  -7   7   5      916.35      952.02     13.72 o 
  -5   7   5     1016.44     1000.50     14.36 o 
  -3   7   5     4331.29     3953.89     29.72 o 
  -1   7   5     3673.30     3932.11     28.82 o 
   1   7   5     7058.57     7056.20     51.71 o 
   3   7   5       13.29        4.61      6.53 o 
   5   7   5      228.29      243.10     14.16 o 
   7   7   5     1552.80     1506.91     30.20 o 
   9   7   5     3148.23     3195.45     29.38 o 
  11   7   5      215.29      245.25     13.54 o 
  13   7   5      333.38      358.67     15.92 o 
  15   7   5       27.75       44.48     14.58 o 
 -16   8   5      125.50       89.13     16.36 o 
 -14   8   5       70.08       66.91      7.83 o 
 -12   8   5      286.73      264.10     13.26 o 
 -10   8   5      989.85      957.99     14.58 o 
  -8   8   5     1734.46     1744.23     22.91 o 
  -6   8   5      460.34      482.34     12.98 o 
  -4   8   5     1110.18     1159.22     12.96 o 
  -2   8   5     2356.45     2265.31     19.53 o 
   0   8   5     2351.36     2197.33     18.09 o 
   2   8   5      554.60      591.40     13.41 o 
   4   8   5       63.87       99.29     12.28 o 
   6   8   5     5866.39     5798.92     76.73 o 
   8   8   5      345.35      302.75      9.30 o 
  10   8   5      572.85      535.63      8.66 o 
  12   8   5      485.73      479.59     11.56 o 
  14   8   5       46.00       50.18     14.82 o 
 -17   9   5        0.40        8.51     11.47 o 
 -15   9   5       13.00        7.10      6.63 o 
 -13   9   5       29.32       26.98      8.20 o 
 -11   9   5        2.90       -2.94      6.70 o 
  -9   9   5      255.61      266.45      8.33 o 
  -7   9   5     1121.15     1133.25     16.70 o 
  -5   9   5       97.52      124.44      7.06 o 
  -3   9   5        0.04        5.27      4.10 o 
  -1   9   5      208.33      214.14      7.55 o 
   1   9   5      255.05      228.07      6.51 o 
   3   9   5     1147.76     1198.67     27.62 o 
   5   9   5      417.36      401.79     20.60 o 
   7   9   5       81.29       67.07     13.55 o 
   9   9   5       55.48       39.71      2.49 o 
  11   9   5        1.00       -0.23      3.24 o 
  13   9   5      147.90      160.29     17.29 o 
  15   9   5       14.51       24.30     14.46 o 
 -16  10   5        7.27       -2.30      7.78 o 
 -14  10   5        0.16       -1.18      7.86 o 
 -12  10   5      139.89      111.51     11.22 o 
 -10  10   5      100.46      107.91      7.88 o 
  -8  10   5      286.44      315.51      9.77 o 
  -6  10   5     1187.28     1218.69     18.60 o 
  -4  10   5     1519.80     1582.33     19.83 o 
  -2  10   5        9.05       14.36      4.80 o 
   0  10   5       36.72       48.27      5.41 o 
   2  10   5        0.60        0.70      1.69 o 
   4  10   5       12.42        7.63      8.47 o 
   6  10   5       46.73       63.19     15.11 o 
   8  10   5      105.18       89.55     14.38 o 
  10  10   5       65.94       43.53      2.90 o 
  12  10   5        0.04       10.08     12.48 o 
  14  10   5       31.88       22.70     15.95 o 
 -15  11   5      203.67      258.67     16.40 o 
 -13  11   5       31.78       42.29     10.50 o 
 -11  11   5       58.98       63.28      6.42 o 
  -9  11   5      235.77      219.66     10.15 o 
  -7  11   5      666.23      643.07     14.02 o 
  -5  11   5       35.92       43.47      6.03 o 
  -3  11   5      674.34      592.12     13.97 o 
  -1  11   5      567.74      560.88      9.78 o 
   1  11   5      773.28      771.78     10.38 o 
   3  11   5     1873.91     1979.40     38.36 o 
   5  11   5      261.96      267.92     16.76 o 
   7  11   5      202.86      201.50     19.94 o 
   9  11   5      279.11      322.64     19.99 o 
  11  11   5       21.95       30.04     13.70 o 
  13  11   5       13.07        5.63     10.97 o 
 -16  12   5        1.53        4.52      9.80 o 
 -14  12   5       24.92       12.14      9.50 o 
 -12  12   5       23.33       23.76      5.59 o 
 -10  12   5       95.82      100.52     13.18 o 
  -8  12   5       90.43       96.37      8.83 o 
  -6  12   5      297.35      321.77     10.64 o 
  -4  12   5      574.60      605.11     11.98 o 
  -2  12   5      781.92      749.47     13.02 o 
   0  12   5     1694.13     1705.27     18.37 o 
   2  12   5      697.97      704.04     10.55 o 
   4  12   5       51.06       42.11      9.86 o 
   6  12   5       22.45       13.82      9.82 o 
   8  12   5      391.73      410.87     20.08 o 
  10  12   5      190.12      199.12     21.21 o 
  12  12   5      235.14      251.03     18.99 o 
  14  12   5       61.39       73.52     37.55 o 
 -15  13   5        3.41        3.99      7.63 o 
 -13  13   5       48.63       38.16     13.26 o 
 -11  13   5        0.16        2.80      4.69 o 
  -9  13   5       22.58       20.90      6.87 o 
  -7  13   5       81.89       91.11      8.55 o 
  -5  13   5       22.80       15.75      6.46 o 
  -3  13   5     1175.87     1191.57     20.66 o 
  -1  13   5      258.20      297.23      8.89 o 
   1  13   5       12.99       12.19      3.85 o 
   3  13   5       20.74       32.35      4.25 o 
   5  13   5      186.46      162.22     16.18 o 
   7  13   5      610.47      659.06     25.29 o 
   9  13   5      274.35      295.94     21.74 o 
  11  13   5      245.42      255.86     22.47 o 
  13  13   5       41.42       26.55     22.77 o 
 -14  14   5        5.74        6.59      9.54 o 
 -12  14   5       37.75       30.41      7.42 o 
 -10  14   5        1.42        2.17      7.68 o 
  -8  14   5       13.51       13.98      6.39 o 
  -6  14   5      358.59      388.85     11.64 o 
  -4  14   5       86.08       80.46      7.91 o 
  -2  14   5      456.66      513.06     11.19 o 
   0  14   5      574.15      612.94     11.32 o 
   2  14   5      177.70      203.00      7.03 o 
   4  14   5       10.95        9.93      2.25 o 
   6  14   5        7.05        7.67     10.00 o 
   8  14   5        3.99       -0.68      9.86 o 
  10  14   5        1.83        0.54     10.69 o 
  12  14   5        0.39        7.26     12.04 o 
 -13  15   5       35.50       25.67     10.50 o 
 -11  15   5        0.01       -0.52      8.25 o 
  -9  15   5        0.07        3.14      5.95 o 
  -7  15   5        5.94       -0.18      5.06 o 
  -5  15   5      412.31      449.70     11.75 o 
  -3  15   5        0.54        1.78      4.61 o 
  -1  15   5      102.41      114.80      7.96 o 
   1  15   5      220.04      240.10     10.51 o 
   3  15   5        0.02        1.17      3.20 o 
   5  15   5        1.71        7.47      9.48 o 
   7  15   5       51.00       62.77     15.02 o 
   9  15   5      195.01      252.39     20.32 o 
  11  15   5        0.01        1.38     10.59 o 
 -12  16   5       59.65       36.67     17.72 o 
 -10  16   5      155.59      148.77     28.00 o 
  -8  16   5      135.84      144.79     12.47 o 
  -6  16   5        2.27       -2.05      6.37 o 
  -4  16   5      170.33      172.23     11.12 o 
  -2  16   5      130.49      133.76      9.13 o 
   0  16   5       54.74       46.83      8.25 o 
   2  16   5      197.12      197.21      7.20 o 
   4  16   5       96.65       87.23     14.69 o 
   6  16   5       13.82        8.19     11.44 o 
   8  16   5        3.53       14.30     21.75 o 
  10  16   5       19.98       27.96     16.50 o 
 -11  17   5       11.20        6.23     10.11 o 
  -9  17   5        0.98        0.12      5.15 o 
  -7  17   5        9.97       -2.56      6.47 o 
  -5  17   5       14.48       17.41      9.71 o 
  -3  17   5       96.85       90.70     13.42 o 
  -1  17   5      200.51      214.96     11.26 o 
   1  17   5      161.22      175.43     27.33 o 
   3  17   5       64.12       87.92      6.73 o 
   5  17   5        1.86        6.79     11.27 o 
   7  17   5       59.27       69.88     17.80 o 
   9  17   5       99.89      119.15     21.57 o 
 -10  18   5        4.55        0.32      6.36 o 
  -8  18   5        5.31        1.08      8.70 o 
  -6  18   5       18.27       12.72      8.05 o 
  -4  18   5       25.72       18.72      8.09 o 
  -2  18   5       14.05       12.29      5.98 o 
   0  18   5        0.26        5.34      6.40 o 
   2  18   5        0.06       -4.41      5.48 o 
   4  18   5       50.37       31.84     17.06 o 
   6  18   5       73.22       79.86     17.99 o 
   8  18   5       82.47       61.08     25.84 o 
  -9  19   5        1.38       -0.82      7.92 o 
  -7  19   5        6.41        1.36      6.54 o 
  -5  19   5       41.00       14.38      8.51 o 
  -3  19   5       19.91        9.48      7.12 o 
  -1  19   5        4.54        3.31      5.01 o 
   1  19   5       41.62       31.96      7.93 o 
   3  19   5       34.86       33.86     20.75 o 
   5  19   5        1.48      -10.51     15.75 o 
   7  19   5        0.00        0.41      9.56 o 
  -8  20   5       19.74        0.40      7.38 o 
  -6  20   5       51.27       16.37      8.84 o 
  -4  20   5       31.48       14.67      8.73 o 
  -2  20   5       25.01       19.42      7.59 o 
   0  20   5       12.19        5.72      6.00 o 
   2  20   5        7.26       14.16     13.27 o 
   4  20   5       10.11       14.45     14.88 o 
   6  20   5        5.55       14.15     15.26 o 
  -5  21   5        3.12        0.45      5.59 o 
  -3  21   5       12.50        6.38      8.22 o 
  -1  21   5        5.62        5.50      6.07 o 
   1  21   5       13.84        8.22     11.76 o 
   3  21   5       36.09       14.88     14.46 o 
 -18   0   6       98.49      145.22     38.34 o 
 -16   0   6        0.00        4.84     21.65 o 
 -14   0   6       42.95       14.59     20.64 o 
 -12   0   6     1586.91     1389.05     50.31 o 
 -10   0   6     5153.55     5006.88    105.48 o 
  -8   0   6      511.35      465.35     25.11 o 
  -6   0   6    16062.38    17974.07    201.65 o 
  -4   0   6      288.33      303.56      9.11 o 
  -2   0   6     2046.67     1954.08     37.04 o 
   0   0   6     1762.87     1690.54     22.16 o 
   2   0   6    31564.00    32561.12    383.99 o 
   4   0   6      728.21      617.52     13.36 o 
   6   0   6      230.82      172.89      9.61 o 
   8   0   6        8.82        5.09      6.50 o 
  10   0   6      980.08      964.71     24.03 o 
  12   0   6       41.51       21.02      9.06 o 
  14   0   6      287.92      248.05     17.20 o 
  16   0   6      108.65       99.76     14.65 o 
 -17   1   6       94.70      109.10     24.07 o 
 -15   1   6       14.24       21.68     16.28 o 
 -13   1   6      983.00      939.59     40.85 o 
 -11   1   6     1777.04     1886.94     40.00 o 
  -9   1   6      715.90      681.55     26.03 o 
  -7   1   6      450.62      393.63     28.64 o 
  -5   1   6       47.34       28.03      4.59 o 
  -3   1   6     1788.10     1911.26     25.58 o 
  -1   1   6       43.27       31.73      4.84 o 
   1   1   6     3842.11     4136.93     33.47 o 
   3   1   6       75.32       47.02      4.78 o 
   5   1   6     1832.94     1859.19     17.99 o 
   7   1   6      304.45      255.81     10.28 o 
   9   1   6       67.61       64.44      6.81 o 
  11   1   6      447.53      377.48     12.55 o 
  13   1   6        0.24       -1.01      4.57 o 
  15   1   6      292.96      314.50     13.90 o 
 -18   2   6       15.68       10.25     19.03 o 
 -16   2   6        0.25       -6.23     15.51 o 
 -14   2   6      124.37      155.81     20.28 o 
 -12   2   6       47.97       61.94     15.80 o 
 -10   2   6      607.33      654.99     36.16 o 
  -8   2   6      355.91      359.22     20.11 o 
  -6   2   6        0.56       12.12      3.79 o 
  -4   2   6       93.83      108.48      6.03 o 
  -2   2   6     3157.78     3094.97     23.87 o 
   0   2   6       99.04       92.44      5.87 o 
   2   2   6      598.51      720.56      9.11 o 
   4   2   6       12.64       14.38      4.17 o 
   6   2   6        0.97        0.27      3.01 o 
   8   2   6        9.82        2.92      3.42 o 
  10   2   6       40.10       22.48      6.42 o 
  12   2   6        7.16       -2.22      4.01 o 
  14   2   6        3.37        7.37      5.30 o 
  16   2   6        5.45       -0.62      6.12 o 
 -17   3   6        2.70        2.13     15.13 o 
 -15   3   6       33.93       40.52     18.02 o 
 -13   3   6       83.75      109.67     43.91 o 
 -11   3   6      178.80      197.73     23.13 o 
  -9   3   6     1564.03     1652.78     19.21 o 
  -7   3   6     1539.84     1508.06     19.42 o 
  -5   3   6       18.27       44.21      6.69 o 
  -3   3   6      439.28      477.54     11.33 o 
  -1   3   6     1739.66     1665.40     15.54 o 
   1   3   6      395.21      437.39      9.15 o 
   3   3   6      198.54      186.58      4.84 o 
   5   3   6       34.07       22.82      3.01 o 
   7   3   6      154.29      127.79      6.17 o 
   9   3   6      112.04       97.95      6.57 o 
  11   3   6       20.76       11.53      6.20 o 
  13   3   6       15.69       31.51      5.85 o 
  15   3   6       18.31       16.88      6.46 o 
 -18   4   6        3.32        2.70     21.08 o 
 -16   4   6       70.64       51.96     34.41 o 
 -14   4   6       18.26       11.58      3.45 o 
 -12   4   6     1291.06     1300.34     26.37 o 
 -10   4   6     4338.64     4358.05     46.17 o 
  -8   4   6      541.24      529.18     10.42 o 
  -6   4   6        0.91       11.58      3.90 o 
  -4   4   6        0.15        9.89      5.74 o 
  -2   4   6        0.05        3.79      4.27 o 
   0   4   6     1559.39     1586.68     20.88 o 
   2   4   6     3784.60     3875.64     62.26 o 
   4   4   6      412.71      344.39      4.45 o 
   6   4   6      560.24      484.15      7.72 o 
   8   4   6       81.78       83.62      5.98 o 
  10   4   6      549.67      479.28     15.24 o 
  12   4   6       93.46       77.15      6.96 o 
  14   4   6      234.76      221.42     12.75 o 
  16   4   6      105.00       86.47     31.82 o 
 -17   5   6      158.30      216.30     18.75 o 
 -15   5   6      140.72      109.68      7.11 o 
 -13   5   6      475.50      367.27     11.16 o 
 -11   5   6     1434.06     1264.21     18.50 o 
  -9   5   6     1397.93     1294.98     18.99 o 
  -7   5   6     1002.73     1135.93     13.87 o 
  -5   5   6     1541.59     1612.54     19.10 o 
  -3   5   6     2474.47     2461.46     21.18 o 
  -1   5   6     1651.38     1730.17     27.05 o 
   1   5   6     7864.20     8193.79     82.44 o 
   3   5   6     5182.40     5201.88     90.97 o 
   5   5   6      840.12      843.60     19.38 o 
   7   5   6       28.68       38.58      4.81 o 
   9   5   6       99.20      119.95     10.46 o 
  11   5   6       96.37      108.72     10.11 o 
  13   5   6      107.35      105.06     13.71 o 
  15   5   6      202.86      173.62     18.72 o 
 -18   6   6        5.53        0.09      9.63 o 
 -16   6   6       10.14       12.41     11.76 o 
 -14   6   6      135.94      122.76      9.95 o 
 -12   6   6     1759.09     1757.51     27.11 o 
 -10   6   6       46.59       49.25      8.53 o 
  -8   6   6      356.31      355.90      8.24 o 
  -6   6   6      483.98      522.99     11.92 o 
  -4   6   6        1.38       10.61      5.24 o 
  -2   6   6       49.97       34.98      4.36 o 
   0   6   6      196.79      208.16      6.71 o 
   2   6   6     3313.79     3457.24     40.46 o 
   4   6   6      318.95      363.22     13.30 o 
   6   6   6     2069.55     1995.53     40.98 o 
   8   6   6      654.50      641.45     18.98 o 
  10   6   6        1.47        2.19      4.65 o 
  12   6   6      106.26       71.05      9.51 o 
  14   6   6       88.14       80.97     23.99 o 
 -17   7   6       68.96       68.57     14.32 o 
 -15   7   6       63.97       78.22      9.60 o 
 -13   7   6        0.01        1.91      5.77 o 
 -11   7   6      112.35      136.23     10.64 o 
  -9   7   6      194.56      212.74      7.68 o 
  -7   7   6      216.78      204.54      8.08 o 
  -5   7   6      569.94      569.41     10.83 o 
  -3   7   6       70.61       68.17      5.73 o 
  -1   7   6      116.89      129.87      6.73 o 
   1   7   6       76.93       61.04      2.17 o 
   3   7   6       41.08       42.16      9.16 o 
   5   7   6       78.24       73.76     14.39 o 
   7   7   6      189.69      198.06     16.71 o 
   9   7   6      199.95      146.60      6.27 o 
  11   7   6       12.11        7.34      2.99 o 
  13   7   6        7.31        6.99     15.51 o 
  15   7   6        0.33        6.83     11.19 o 
 -16   8   6        3.11        5.78     10.00 o 
 -14   8   6       24.73       15.21      6.30 o 
 -12   8   6        4.29        9.04      7.47 o 
 -10   8   6     1686.01     1735.05     31.38 o 
  -8   8   6     1863.23     1861.69     20.61 o 
  -6   8   6      531.35      553.50     10.37 o 
  -4   8   6      158.07      142.48      7.46 o 
  -2   8   6       31.10       55.99      4.88 o 
   0   8   6       17.09       14.61      4.48 o 
   2   8   6      152.83      107.85     10.20 o 
   4   8   6        0.97        5.61      7.99 o 
   6   8   6      162.40      186.16     14.68 o 
   8   8   6      849.23      817.49     22.65 o 
  10   8   6      430.58      416.51     20.33 o 
  12   8   6       34.10       47.37     13.53 o 
  14   8   6       67.66       56.28     20.72 o 
 -17   9   6       72.45       57.27     17.93 o 
 -15   9   6        1.62       -0.32      8.01 o 
 -13   9   6      529.65      517.58     13.97 o 
 -11   9   6     1179.16     1234.59     15.58 o 
  -9   9   6      532.35      563.88     10.60 o 
  -7   9   6      124.13      121.34      7.50 o 
  -5   9   6      181.72      170.80      8.92 o 
  -3   9   6       57.53       46.89      6.69 o 
  -1   9   6       26.22       24.12      4.79 o 
   1   9   6     1087.79     1126.25     12.15 o 
   3   9   6      872.81      898.48     19.62 o 
   5   9   6     1559.31     1481.23     34.77 o 
   7   9   6      208.04      187.21     16.50 o 
   9   9   6       21.30       13.64     11.82 o 
  11   9   6      101.51      113.20     23.33 o 
  13   9   6        0.65        2.09      9.37 o 
 -16  10   6        2.54      -10.08     13.33 o 
 -14  10   6       46.24       40.26      8.23 o 
 -12  10   6      177.39      164.53     11.20 o 
 -10  10   6      628.51      584.82     15.14 o 
  -8  10   6       62.49       69.21      8.06 o 
  -6  10   6      653.05      665.31     12.02 o 
  -4  10   6      464.13      479.32     12.98 o 
  -2  10   6     1006.18      989.87     14.13 o 
   0  10   6     1735.87     1817.67     17.18 o 
   2  10   6     3599.92     3809.05     62.75 o 
   4  10   6      244.47      257.49     20.06 o 
   6  10   6       81.05       85.23     12.61 o 
   8  10   6       40.35       53.28     16.72 o 
  10  10   6      100.06      138.15     16.83 o 
  12  10   6       16.57       17.08     14.03 o 
  14  10   6       89.55      102.50     23.81 o 
 -15  11   6        1.16        5.47      7.25 o 
 -13  11   6      467.61      457.55     14.67 o 
 -11  11   6       99.37       94.59     12.51 o 
  -9  11   6        7.46        5.90      6.77 o 
  -7  11   6        3.55        1.69      5.88 o 
  -5  11   6       34.86       38.19      6.35 o 
  -3  11   6      174.65      178.05      8.23 o 
  -1  11   6      154.16      156.48      6.32 o 
   1  11   6      309.95      337.47      5.84 o 
   3  11   6      141.94      159.29     15.28 o 
   5  11   6      166.86      176.48     16.20 o 
   7  11   6        5.81       18.85     11.12 o 
   9  11   6      247.04      266.26     20.23 o 
  11  11   6       43.62       42.46     13.47 o 
  13  11   6        0.40       -2.01     13.41 o 
 -14  12   6       29.18       30.72      8.90 o 
 -12  12   6       16.21       20.74      6.50 o 
 -10  12   6       13.85       20.90      6.22 o 
  -8  12   6      246.83      251.77      9.10 o 
  -6  12   6      464.24      447.33     11.62 o 
  -4  12   6      838.96      821.19     14.71 o 
  -2  12   6      232.40      274.97      7.88 o 
   0  12   6      597.98      623.92     10.40 o 
   2  12   6      130.78      142.27     14.11 o 
   4  12   6       11.97       12.24      8.83 o 
   6  12   6       98.37       90.73     15.64 o 
   8  12   6      157.98      236.26     18.10 o 
  10  12   6        4.04       16.84     20.05 o 
  12  12   6        0.79       -3.00     12.33 o 
 -15  13   6        5.00       -0.65      6.01 o 
 -13  13   6        0.83        1.67      8.83 o 
 -11  13   6      369.04      385.84     13.18 o 
  -9  13   6      417.38      439.66     13.95 o 
  -7  13   6       10.97       16.10      6.03 o 
  -5  13   6      441.19      439.62     12.07 o 
  -3  13   6      149.49      142.17      9.23 o 
  -1  13   6        0.36        3.49      4.76 o 
   1  13   6       41.24       42.69      2.96 o 
   3  13   6      754.42      783.21     38.58 o 
   5  13   6        1.20        5.70      9.50 o 
   7  13   6        6.72        8.82     15.77 o 
   9  13   6      145.94      168.68     17.42 o 
  11  13   6        7.52       13.28     13.97 o 
 -14  14   6        2.64        0.93      6.21 o 
 -12  14   6      104.61      120.04     11.25 o 
 -10  14   6      234.40      290.53     13.88 o 
  -8  14   6      428.77      458.06     12.47 o 
  -6  14   6      241.76      260.78     12.24 o 
  -4  14   6        0.36        3.50      4.49 o 
  -2  14   6        0.11        3.39      4.03 o 
   0  14   6      490.92      513.60     11.27 o 
   2  14   6      135.95      136.99      5.94 o 
   4  14   6       30.31       28.70     10.82 o 
   6  14   6      211.42      204.70     24.02 o 
   8  14   6      152.38      160.40     20.10 o 
  10  14   6       61.00       71.03     16.31 o 
  12  14   6       17.51        8.59     13.86 o 
 -13  15   6       42.16       15.75     10.37 o 
 -11  15   6       65.46       46.14     18.06 o 
  -9  15   6        2.42        6.52      6.95 o 
  -7  15   6       26.05       28.23      7.37 o 
  -5  15   6       26.57       24.96      6.38 o 
  -3  15   6      363.70      414.23     11.30 o 
  -1  15   6      351.35      352.26     13.44 o 
   1  15   6      353.18      415.85     17.14 o 
   3  15   6      268.46      302.55     19.53 o 
   5  15   6      168.57      195.09     15.88 o 
   7  15   6       13.33       15.48     14.76 o 
   9  15   6        5.41        4.93     15.80 o 
  11  15   6        6.38        5.49     12.62 o 
 -12  16   6       76.81        0.44      8.93 o 
 -10  16   6        2.88       -0.84      7.26 o 
  -8  16   6       21.50       31.16      9.45 o 
  -6  16   6      206.81      217.60     11.57 o 
  -4  16   6       15.50       10.85      6.33 o 
  -2  16   6        0.01        6.23      6.35 o 
   0  16   6       47.67       41.18      6.20 o 
   2  16   6      105.02       89.42     25.62 o 
   4  16   6       11.98        8.38     12.44 o 
   6  16   6        0.20       -1.00      9.37 o 
   8  16   6      127.11      168.23     20.35 o 
  10  16   6        2.35      -15.15     17.52 o 
 -11  17   6        3.05       -1.58      6.75 o 
  -9  17   6        1.01       -1.91      7.63 o 
  -7  17   6       21.11       13.05      7.02 o 
  -5  17   6        2.28        3.31      5.71 o 
  -3  17   6        9.35       10.72      6.49 o 
  -1  17   6       53.59       53.37      9.26 o 
   1  17   6       35.02       39.56      7.18 o 
   3  17   6       21.55       26.60     13.64 o 
   5  17   6        4.60       15.34     16.12 o 
   7  17   6       29.55       34.17     20.97 o 
   9  17   6        1.25       -2.56     14.45 o 
 -10  18   6      159.96      191.73     13.01 o 
  -8  18   6       63.68       -0.43      9.78 o 
  -6  18   6       97.88       94.37     17.01 o 
  -4  18   6       25.58       20.18      7.11 o 
  -2  18   6       10.22        8.02      6.23 o 
   0  18   6        0.00       -1.47      4.41 o 
   2  18   6        1.98       -2.42     11.26 o 
   4  18   6        4.35        4.57     10.88 o 
   6  18   6       15.32        0.91     10.54 o 
   8  18   6       70.12       90.79     25.42 o 
  -9  19   6       14.82        8.04      9.12 o 
  -7  19   6       88.85      120.43     24.61 o 
  -5  19   6       27.40       19.32      7.51 o 
  -3  19   6        0.03        0.17      6.24 o 
  -1  19   6       18.17        9.75      6.07 o 
   1  19   6       14.88       16.77     19.02 o 
   3  19   6       12.01        9.37     18.06 o 
   5  19   6       35.66       38.59     15.20 o 
  -6  20   6       10.36        2.62      6.72 o 
  -4  20   6       12.94        8.28      6.62 o 
  -2  20   6       15.15        8.18      7.65 o 
   0  20   6      100.36       58.71     36.09 o 
   2  20   6       88.91       75.21     31.28 o 
   4  20   6       31.25       26.09     21.93 o 
  -3  21   6        6.35        2.02      5.36 o 
  -1  21   6        6.58        8.89     13.12 o 
   1  21   6        0.31        1.81     12.55 o 
 -17   1   7      153.26      186.67     33.71 o 
 -15   1   7      121.63      152.27     22.99 o 
 -13   1   7      126.31      100.44     18.55 o 
 -11   1   7        6.99        5.78     13.78 o 
  -9   1   7      335.01      356.78     18.49 o 
  -7   1   7      184.71      198.82      6.26 o 
  -5   1   7     2344.00     2534.17     22.24 o 
  -3   1   7     7253.35     7417.54     71.81 o 
  -1   1   7     2363.90     2316.09     27.93 o 
   1   1   7     8205.56     8612.85     69.80 o 
   3   1   7      296.83      263.69      6.52 o 
   5   1   7        6.90        1.64      3.59 o 
   7   1   7     1796.28     1648.45     18.93 o 
   9   1   7      384.18      320.99      8.78 o 
  11   1   7      107.62       75.37      6.59 o 
  13   1   7        0.16        1.29      5.20 o 
  15   1   7        6.24        3.95      6.47 o 
 -18   2   7        4.82        3.67     19.16 o 
 -16   2   7      222.69      285.23     33.07 o 
 -14   2   7      235.64      265.12     23.85 o 
 -12   2   7      213.92      223.27     24.54 o 
 -10   2   7      390.73      354.41     26.82 o 
  -8   2   7     2187.46     2104.14     38.31 o 
  -6   2   7     5028.07     4924.21     49.75 o 
  -4   2   7      744.84      574.94     10.09 o 
  -2   2   7     2913.64     2886.45     25.50 o 
   0   2   7     2917.79     3167.20     31.51 o 
   2   2   7       15.46       16.56      3.17 o 
   4   2   7      104.97       90.88      6.10 o 
   6   2   7     4280.87     4176.61     37.74 o 
   8   2   7     7725.96     7331.10     68.73 o 
  10   2   7      171.54      192.83      9.52 o 
  12   2   7      175.56      202.07     15.24 o 
  14   2   7       25.30       20.19      6.10 o 
 -17   3   7       95.13      102.35     28.69 o 
 -15   3   7       86.93      106.75     21.85 o 
 -13   3   7       64.55       64.10     17.45 o 
 -11   3   7        0.12       10.66     10.83 o 
  -9   3   7      477.66      386.70     17.42 o 
  -7   3   7     1045.94      997.21     13.33 o 
  -5   3   7     6040.96     6094.43     59.66 o 
  -3   3   7     1705.69     1615.71     15.47 o 
  -1   3   7      569.05      489.68      9.56 o 
   1   3   7     3443.25     3894.55     35.90 o 
   3   3   7     1514.17     1423.72     23.66 o 
   5   3   7     1152.83     1011.27     11.62 o 
   7   3   7     6550.23     6400.91     56.74 o 
   9   3   7     1336.38     1314.38     15.83 o 
  11   3   7       85.20       96.79      7.28 o 
  13   3   7       26.77       38.38      6.10 o 
  15   3   7        0.73        4.78      7.21 o 
 -18   4   7        5.31       -1.01     11.71 o 
 -16   4   7      169.13      245.98     22.85 o 
 -14   4   7       98.25       94.52     15.37 o 
 -12   4   7      134.52      116.31     15.96 o 
 -10   4   7      104.37      104.34      7.11 o 
  -8   4   7      666.11      716.79     14.89 o 
  -6   4   7      712.32      768.82     13.36 o 
  -4   4   7      828.93      761.94     16.10 o 
  -2   4   7     2692.01     2734.89     26.53 o 
   0   4   7     4541.77     5188.21     40.44 o 
   2   4   7      556.48      527.30      6.69 o 
   4   4   7        1.59        3.81      2.91 o 
   6   4   7      584.92      503.74      8.17 o 
   8   4   7     1260.28     1156.13     17.22 o 
  10   4   7        0.09        0.04      3.09 o 
  12   4   7       14.64        8.19      4.67 o 
  14   4   7       25.54       21.72      6.77 o 
 -17   5   7       38.77       40.57     21.47 o 
 -15   5   7       44.95       47.71     17.21 o 
 -13   5   7       64.91       57.73      5.63 o 
 -11   5   7      106.08      118.79      5.99 o 
  -9   5   7      130.34      103.37      7.72 o 
  -7   5   7      247.92      218.19      8.64 o 
  -5   5   7      460.16      462.41     10.70 o 
  -3   5   7      425.92      435.01     12.87 o 
  -1   5   7     1381.36     1509.60     16.12 o 
   1   5   7      291.53      283.30      8.36 o 
   3   5   7       65.18       85.18     12.77 o 
   5   5   7      513.14      464.75     15.13 o 
   7   5   7       73.24       68.65      3.25 o 
   9   5   7       66.05       63.21      4.26 o 
  11   5   7       11.92        9.35      4.36 o 
  13   5   7        4.03       -0.53      4.12 o 
  15   5   7        0.16        6.61     10.13 o 
 -16   6   7       44.74       68.03     14.96 o 
 -14   6   7      198.95      200.00     13.59 o 
 -12   6   7      165.72      158.16     10.02 o 
 -10   6   7      159.64      194.59      7.74 o 
  -8   6   7      475.32      499.62      8.19 o 
  -6   6   7      953.54     1001.19     13.44 o 
  -4   6   7     5170.81     5272.14     45.37 o 
  -2   6   7     1700.16     1546.24     18.16 o 
   0   6   7     2246.51     2256.31     20.49 o 
   2   6   7      621.72      689.33     24.62 o 
   4   6   7       13.78       15.90      8.29 o 
   6   6   7       85.24       66.39     15.15 o 
   8   6   7     1134.06     1007.09     26.30 o 
  10   6   7      431.30      359.73     16.72 o 
  12   6   7       14.60       11.30      4.21 o 
  14   6   7       20.08       14.60     10.14 o 
 -17   7   7       53.12       60.51     20.28 o 
 -15   7   7      185.39      232.75     18.05 o 
 -13   7   7        9.70        5.89      4.49 o 
 -11   7   7        1.73        4.80      5.57 o 
  -9   7   7        3.03       -1.24      3.55 o 
  -7   7   7     3362.99     3235.54     39.28 o 
  -5   7   7     1403.08     1346.74     14.34 o 
  -3   7   7     1068.13     1010.11     14.76 o 
  -1   7   7     2008.66     2024.85     26.10 o 
   1   7   7     1175.29     1098.98     24.89 o 
   3   7   7      180.12      204.31     12.65 o 
   5   7   7      693.11      668.95     30.00 o 
   7   7   7     6786.92     6833.65     84.55 o 
   9   7   7      399.14      452.47     20.45 o 
  11   7   7      258.97      299.97     18.46 o 
  13   7   7       21.90       17.96     12.00 o 
 -16   8   7       83.67       92.92     15.33 o 
 -14   8   7        5.56        8.82      8.10 o 
 -12   8   7      347.27      359.22     12.83 o 
 -10   8   7     1053.37     1017.15     15.90 o 
  -8   8   7      103.19       89.28      7.01 o 
  -6   8   7      649.23      603.67     13.23 o 
  -4   8   7     1991.11     1826.49     18.91 o 
  -2   8   7      118.17      125.36      7.55 o 
   0   8   7      582.42      658.14      7.58 o 
   2   8   7       47.19       45.44     11.32 o 
   4   8   7     1745.42     1662.22     37.35 o 
   6   8   7      713.65      709.95     27.45 o 
   8   8   7     2495.37     2553.40     51.11 o 
  10   8   7      144.57      152.05     16.62 o 
  12   8   7        2.26        3.47      8.81 o 
  14   8   7        3.47       -3.95     12.59 o 
 -15   9   7       51.00       38.00      8.68 o 
 -13   9   7       14.93       16.14      6.58 o 
 -11   9   7      194.57      191.94      6.89 o 
  -9   9   7       57.52       51.48      5.94 o 
  -7   9   7     2263.73     2338.29     25.54 o 
  -5   9   7      658.90      694.95     12.08 o 
  -3   9   7        2.67        9.74      5.20 o 
  -1   9   7      487.64      491.69      9.23 o 
   1   9   7      582.67      577.16     16.92 o 
   3   9   7       55.34       69.07     13.54 o 
   5   9   7      156.89      191.18     16.52 o 
   7   9   7     1082.92     1020.48     35.68 o 
   9   9   7       50.05       50.19     17.02 o 
  11   9   7       30.45       17.89     12.19 o 
  13   9   7        6.63        8.70     11.99 o 
 -16  10   7        9.64       19.13     13.23 o 
 -14  10   7        3.56        4.88      7.60 o 
 -12  10   7       22.99       24.41      9.12 o 
 -10  10   7        3.67        5.65      3.97 o 
  -8  10   7       79.57       77.12      6.65 o 
  -6  10   7        6.32        5.21      4.78 o 
  -4  10   7       12.23       18.73      5.66 o 
  -2  10   7      420.09      408.74      9.93 o 
   0  10   7      148.83      135.60      6.62 o 
   2  10   7       75.49       81.16     13.11 o 
   4  10   7        7.62       12.15     10.11 o 
   6  10   7        7.12        9.09     11.31 o 
   8  10   7       28.19       39.99     13.21 o 
  10  10   7      203.44      218.02     17.39 o 
  12  10   7       55.03       51.93     13.59 o 
 -15  11   7       24.06       24.81      9.48 o 
 -13  11   7        0.66       -0.15      7.82 o 
 -11  11   7        2.74        4.81      5.65 o 
  -9  11   7       52.50       55.29      7.22 o 
  -7  11   7       93.60      104.58      7.92 o 
  -5  11   7     1045.36     1087.22     16.88 o 
  -3  11   7      877.40      916.48     14.85 o 
  -1  11   7     1036.81     1057.71     11.96 o 
   1  11   7     1457.15     1451.28     47.36 o 
   3  11   7      293.96      332.32     19.07 o 
   5  11   7      310.52      303.43     19.77 o 
   7  11   7      452.10      420.03     20.35 o 
   9  11   7      299.50      339.60     21.91 o 
  11  11   7        0.02       -0.03      7.95 o 
  13  11   7        7.32       11.13     16.06 o 
 -14  12   7       29.05       26.91     11.06 o 
 -12  12   7        0.43       -3.61      8.97 o 
 -10  12   7        3.27        1.56      6.01 o 
  -8  12   7      353.70      332.71     10.60 o 
  -6  12   7      606.67      576.77     13.90 o 
  -4  12   7      738.90      720.47     15.40 o 
  -2  12   7      696.00      691.56     13.45 o 
   0  12   7      318.19      319.40      9.59 o 
   2  12   7       86.95       98.82     14.95 o 
   4  12   7       86.24       80.29     17.91 o 
   6  12   7      572.34      638.32     25.74 o 
   8  12   7      612.94      661.55     27.67 o 
  10  12   7      226.50      275.17     19.78 o 
  12  12   7       88.90      100.86     18.50 o 
 -13  13   7        9.94       12.05      9.67 o 
 -11  13   7        3.94        5.52      6.30 o 
  -9  13   7       78.87       75.36      9.11 o 
  -7  13   7      208.50      194.51      9.52 o 
  -5  13   7      546.90      555.73     11.41 o 
  -3  13   7       26.97       28.44      7.36 o 
  -1  13   7       94.44      100.47      6.96 o 
   1  13   7      266.48      284.95     18.18 o 
   3  13   7       81.52       90.70     12.66 o 
   5  13   7      292.51      323.86     21.45 o 
   7  13   7      717.41      777.23     26.91 o 
   9  13   7      136.05      144.90     22.70 o 
  11  13   7        3.46       -0.57      9.67 o 
 -14  14   7        1.89        0.78      7.28 o 
 -12  14   7       11.37        7.29     12.77 o 
 -10  14   7        9.26       10.27      6.00 o 
  -8  14   7        2.16        3.24      6.15 o 
  -6  14   7      464.20      478.25     11.56 o 
  -4  14   7       57.40       46.18      7.22 o 
  -2  14   7      199.29      193.23      8.43 o 
   0  14   7      204.52      218.94      8.58 o 
   2  14   7        0.54        6.51      9.68 o 
   4  14   7       35.68       43.31     13.50 o 
   6  14   7       43.15       43.93     16.29 o 
   8  14   7       67.83       77.88     16.72 o 
  10  14   7       96.32       92.60     22.84 o 
 -13  15   7       28.90       15.71      9.74 o 
 -11  15   7        8.80        5.47      8.97 o 
  -9  15   7        0.26        2.02      5.55 o 
  -7  15   7        0.43       -0.21      6.53 o 
  -5  15   7        3.57        3.55      6.90 o 
  -3  15   7        0.08        6.09      7.19 o 
  -1  15   7      213.56      229.36     10.23 o 
   1  15   7        7.44        6.78      4.60 o 
   3  15   7        6.32       16.51     18.24 o 
   5  15   7      115.41      125.43     20.21 o 
   7  15   7        0.75        2.98     13.86 o 
   9  15   7       10.02        0.24     12.03 o 
 -12  16   7        8.04       -1.62      9.83 o 
 -10  16   7        0.00       -1.70      6.02 o 
  -8  16   7       22.48       20.44      7.89 o 
  -6  16   7      104.07      139.93     10.10 o 
  -4  16   7      510.55      559.88     18.15 o 
  -2  16   7      210.40      227.48     11.93 o 
   0  16   7       45.09       45.41     10.43 o 
   2  16   7      115.54       87.47     41.32 o 
   4  16   7        3.48        7.49     10.61 o 
   6  16   7        4.44       -2.71     12.33 o 
   8  16   7       30.83       35.35     18.25 o 
 -11  17   7        0.04       -1.47      7.33 o 
  -9  17   7        5.67        5.60      7.10 o 
  -7  17   7       95.38       75.59     10.85 o 
  -5  17   7      155.08      171.17      9.80 o 
  -3  17   7       57.32       46.77      8.09 o 
  -1  17   7       45.84       50.80      6.03 o 
   1  17   7       82.87       41.48     24.77 o 
   3  17   7        8.58        8.19     12.56 o 
   5  17   7      128.73      156.53     17.13 o 
   7  17   7      147.34      179.37     29.43 o 
  -8  18   7       20.97        4.32      7.99 o 
  -6  18   7       28.55       22.60      8.56 o 
  -4  18   7       41.40       24.95      6.58 o 
  -2  18   7        5.58        4.40      5.15 o 
   0  18   7        7.42        8.40     16.54 o 
   2  18   7       29.21        9.99     13.71 o 
   4  18   7       17.46       26.63     17.11 o 
   6  18   7       81.95      113.82     21.23 o 
  -7  19   7       48.58       62.93     14.14 o 
  -5  19   7       34.87       16.37      7.48 o 
  -3  19   7        8.88        6.15      5.99 o 
  -1  19   7        3.20       -0.63      8.46 o 
   1  19   7        5.26        8.65     14.21 o 
   3  19   7        0.61        7.90     13.15 o 
   5  19   7       16.84       16.48     16.89 o 
  -4  20   7        1.54       -0.57      5.08 o 
  -2  20   7        2.25        2.14     10.13 o 
   0  20   7        1.77        2.33     10.87 o 
   2  20   7        1.25        1.66     16.42 o 
 -18   0   8       21.35       23.50     31.97 o 
 -16   0   8      106.38      123.12     34.71 o 
 -14   0   8      245.96      260.91     53.19 o 
 -12   0   8      481.00      398.38     50.46 o 
 -10   0   8     1277.29     1352.61     47.49 o 
  -8   0   8      317.92      310.88     17.40 o 
  -6   0   8     1743.23     1723.79     25.28 o 
  -4   0   8     4073.24     3927.74     54.86 o 
  -2   0   8     3131.61     2940.14     54.95 o 
   0   0   8       95.89       71.53      7.25 o 
   2   0   8     4474.73     4518.78     63.99 o 
   4   0   8       86.61       88.33      8.29 o 
   6   0   8     2175.34     2132.46     32.41 o 
   8   0   8      171.20      152.04      8.86 o 
  10   0   8      419.93      412.60     13.00 o 
  12   0   8      221.24      233.28     13.56 o 
  14   0   8      179.39      220.63     15.34 o 
 -17   1   8        0.14       -4.89     20.51 o 
 -15   1   8      156.53      152.23     28.35 o 
 -13   1   8      323.78      332.41     36.97 o 
 -11   1   8      401.19      337.44     28.00 o 
  -9   1   8      596.10      610.72     20.57 o 
  -7   1   8     1413.27     1359.83     16.18 o 
  -5   1   8      565.11      587.96     10.09 o 
  -3   1   8      682.68      737.54     12.67 o 
  -1   1   8     1673.63     1597.29     19.92 o 
   1   1   8     1495.36     1378.25     16.38 o 
   3   1   8      408.06      470.36      9.17 o 
   5   1   8      983.81      887.74     12.20 o 
   7   1   8     1096.80     1049.51     16.10 o 
   9   1   8      262.65      253.43      8.58 o 
  11   1   8      220.55      184.77      8.72 o 
  13   1   8      413.53      389.76     11.36 o 
 -18   2   8        5.05        0.91     20.52 o 
 -16   2   8       43.14       54.72     26.43 o 
 -14   2   8        0.10        5.32     23.16 o 
 -12   2   8      162.46      158.04     16.99 o 
 -10   2   8      648.20      686.53     22.40 o 
  -8   2   8        6.55       13.33     11.16 o 
  -6   2   8       14.47        4.62      3.31 o 
  -4   2   8       16.82       19.15      5.50 o 
  -2   2   8       12.30       -0.64      3.53 o 
   0   2   8        0.58       -0.98      3.95 o 
   2   2   8     1370.27     1363.07     14.32 o 
   4   2   8      109.37       95.20      4.62 o 
   6   2   8      322.22      312.77      6.90 o 
   8   2   8      146.87      122.25     10.19 o 
  10   2   8        4.58        1.62      4.10 o 
  12   2   8        9.61        8.04      6.10 o 
  14   2   8        3.31        6.18      4.82 o 
 -17   3   8       25.38       36.14     18.39 o 
 -15   3   8      102.47      117.65     19.94 o 
 -13   3   8        5.18        9.47     13.59 o 
 -11   3   8      450.19      459.98     21.17 o 
  -9   3   8      506.29      470.80     17.30 o 
  -7   3   8       63.50       56.92      4.25 o 
  -5   3   8        6.76        3.75      4.75 o 
  -3   3   8       53.64       84.41      9.00 o 
  -1   3   8      366.97      420.15      8.52 o 
   1   3   8      962.90      941.59     15.75 o 
   3   3   8     1260.29     1306.52     18.67 o 
   5   3   8       33.15       38.68      3.95 o 
   7   3   8       52.37       39.75      4.28 o 
   9   3   8       37.91       26.02      5.41 o 
  11   3   8        0.45        4.89      5.18 o 
  13   3   8       37.22       25.16      8.60 o 
 -16   4   8        1.43       -0.19     12.42 o 
 -14   4   8      634.58      621.52     37.68 o 
 -12   4   8      749.77      773.41     23.79 o 
 -10   4   8      244.36      258.40     17.68 o 
  -8   4   8      678.12      652.36      7.42 o 
  -6   4   8      791.83      690.82     18.98 o 
  -4   4   8     1282.43     1277.77     19.80 o 
  -2   4   8     3355.38     3358.65     35.94 o 
   0   4   8     1483.94     1403.70     16.21 o 
   2   4   8      695.77      763.65     10.90 o 
   4   4   8      531.98      471.76      8.88 o 
   6   4   8     2607.55     2492.28     24.76 o 
   8   4   8        1.24        2.43      3.40 o 
  10   4   8       40.23       39.96      5.77 o 
  12   4   8       28.94       31.08      7.18 o 
  14   4   8      193.96      203.28     15.65 o 
 -17   5   8       98.79      101.31     19.12 o 
 -15   5   8      144.48      128.82     20.02 o 
 -13   5   8        4.39       -4.78     11.61 o 
 -11   5   8      940.44      882.46     24.02 o 
  -9   5   8      127.04      141.18     17.70 o 
  -7   5   8      200.34      197.75      9.54 o 
  -5   5   8      163.65      128.68     14.12 o 
  -3   5   8     2207.34     2142.87     22.58 o 
  -1   5   8      268.73      229.99      5.93 o 
   1   5   8     3213.79     3227.66     32.55 o 
   3   5   8      697.96      671.76     18.52 o 
   5   5   8       71.00       69.19     10.52 o 
   7   5   8     1252.91     1230.71     28.30 o 
   9   5   8       54.82       66.39      5.43 o 
  11   5   8       23.85       18.65      5.91 o 
  13   5   8      354.40      425.98     34.99 o 
 -16   6   8       47.96       62.55     19.38 o 
 -14   6   8      414.95      431.41     31.05 o 
 -12   6   8      232.34      199.01     12.88 o 
 -10   6   8      456.92      477.69     23.95 o 
  -8   6   8       10.57       11.57      3.37 o 
  -6   6   8        4.11       -0.07      3.91 o 
  -4   6   8      172.99      178.11      9.17 o 
  -2   6   8       71.97       90.68      6.04 o 
   0   6   8      349.00      314.82      7.09 o 
   2   6   8      270.41      330.91     30.16 o 
   4   6   8      361.58      356.69     15.03 o 
   6   6   8     2052.64     2116.82     40.48 o 
   8   6   8      204.41      183.53     15.84 o 
  10   6   8        1.10        0.34      6.85 o 
  12   6   8        5.61       12.91     15.50 o 
  14   6   8       78.89       57.50     25.43 o 
 -17   7   8       29.11       50.19     17.28 o 
 -15   7   8        0.00        3.29     10.53 o 
 -13   7   8       59.92       49.31      7.99 o 
 -11   7   8      605.88      535.20     21.51 o 
  -9   7   8       16.82       12.17      4.24 o 
  -7   7   8      204.08      181.95     10.08 o 
  -5   7   8      184.66      206.45     11.89 o 
  -3   7   8        5.55        6.04      4.81 o 
  -1   7   8      437.75      402.89      8.89 o 
   1   7   8      102.29      102.67      2.72 o 
   3   7   8      115.66      109.29     13.41 o 
   5   7   8      167.28      179.86     13.99 o 
   7   7   8     1821.90     1728.26     37.44 o 
   9   7   8        0.56       -0.92      8.92 o 
  11   7   8        7.40       18.13     12.09 o 
  13   7   8       26.10       22.82     13.01 o 
 -16   8   8       28.34       27.09     16.02 o 
 -14   8   8       30.32       40.50      7.87 o 
 -12   8   8      188.54      191.34     11.57 o 
 -10   8   8      352.35      364.99      9.79 o 
  -8   8   8      405.73      388.16      9.47 o 
  -6   8   8      163.10      133.14      9.37 o 
  -4   8   8      239.33      228.58      9.29 o 
  -2   8   8      765.01      763.86     12.29 o 
   0   8   8      644.73      669.89      8.83 o 
   2   8   8      419.03      416.83     16.18 o 
   4   8   8       20.95       32.45     10.54 o 
   6   8   8       38.56       37.96     11.71 o 
   8   8   8      204.22      195.60     16.11 o 
  10   8   8        0.01        1.20      9.92 o 
  12   8   8       33.09       13.42     11.06 o 
 -15   9   8      210.79      226.64     20.46 o 
 -13   9   8      206.07      232.01     14.14 o 
 -11   9   8      297.28      320.61     12.65 o 
  -9   9   8      131.06      134.47      6.36 o 
  -7   9   8      337.60      346.35      8.93 o 
  -5   9   8       45.73       44.52      6.37 o 
  -3   9   8      492.13      536.16     11.00 o 
  -1   9   8     2019.04     1996.58     29.82 o 
   1   9   8     1089.74     1162.90     24.46 o 
   3   9   8     1177.58     1116.16     27.15 o 
   5   9   8      270.72      248.81     15.84 o 
   7   9   8      161.62      164.58     20.39 o 
   9   9   8        4.80        7.23     14.54 o 
  11   9   8        3.46       10.52     10.73 o 
  13   9   8       84.08       50.05     30.90 o 
 -16  10   8        0.08        5.96     11.50 o 
 -14  10   8       47.25       32.32     10.32 o 
 -12  10   8      256.54      241.61     15.07 o 
 -10  10   8      204.40      202.76      7.71 o 
  -8  10   8        2.85        7.24      5.25 o 
  -6  10   8        0.20       -0.14      4.88 o 
  -4  10   8      359.61      344.85     10.10 o 
  -2  10   8      185.86      194.80      9.93 o 
   0  10   8      843.51      768.63     14.99 o 
   2  10   8      693.01      712.89     27.07 o 
   4  10   8       18.64        9.88     10.04 o 
   6  10   8      345.95      335.72     18.26 o 
   8  10   8        1.69        7.98     11.96 o 
  10  10   8       20.24       21.40     13.74 o 
  12  10   8       41.47       41.31     19.88 o 
 -15  11   8       12.26       17.21     14.13 o 
 -13  11   8       16.71       14.39      7.85 o 
 -11  11   8      163.80      166.73      8.30 o 
  -9  11   8       83.75       93.05      7.45 o 
  -7  11   8        3.27        0.27      4.11 o 
  -5  11   8       52.32       46.03      7.73 o 
  -3  11   8       10.40       14.07      5.15 o 
  -1  11   8        3.03        6.85      5.45 o 
   1  11   8        8.75       17.78     10.29 o 
   3  11   8       38.10       39.20     16.05 o 
   5  11   8      172.36      222.53     23.64 o 
   7  11   8      215.71      225.23     20.47 o 
   9  11   8        7.37       10.02     12.89 o 
  11  11   8        5.79       -2.34     12.78 o 
 -14  12   8        0.92       -0.03      4.43 o 
 -12  12   8       17.70       10.36      8.19 o 
 -10  12   8        4.57        4.64      5.99 o 
  -8  12   8       39.98       42.06      9.79 o 
  -6  12   8       99.72       89.24      7.07 o 
  -4  12   8       26.20       20.20      6.33 o 
  -2  12   8      478.57      473.35     13.63 o 
   0  12   8       37.11       33.89      1.96 o 
   2  12   8      331.43      318.32     19.05 o 
   4  12   8       70.56       41.32     22.70 o 
   6  12   8      279.11      289.42     22.25 o 
   8  12   8       25.91       19.91     16.96 o 
  10  12   8        2.82       -2.92     10.65 o 
 -13  13   8       97.40       97.46     22.01 o 
 -11  13   8       15.41       15.68      7.74 o 
  -9  13   8       56.33       58.92      7.53 o 
  -7  13   8       68.39       61.13     10.95 o 
  -5  13   8      151.57      161.56     11.29 o 
  -3  13   8      144.19      163.50      8.20 o 
  -1  13   8      126.05      139.92      8.66 o 
   1  13   8     1104.64     1094.90     41.35 o 
   3  13   8       79.21       61.45     28.62 o 
   5  13   8        0.37        0.51     10.93 o 
   7  13   8        4.53        0.97      9.98 o 
   9  13   8       20.20       25.66     14.07 o 
 -12  14   8       95.77      110.52     23.62 o 
 -10  14   8      157.63      175.76     14.47 o 
  -8  14   8       40.26       37.53      7.02 o 
  -6  14   8       33.70       34.24      7.16 o 
  -4  14   8        5.00        2.95      6.10 o 
  -2  14   8      901.98      930.22     25.70 o 
   0  14   8      649.23      635.15     24.43 o 
   2  14   8      100.08       32.79     32.97 o 
   4  14   8      183.53      204.93     28.46 o 
   6  14   8       40.72       54.24     17.74 o 
   8  14   8       23.94        7.56     14.61 o 
  10  14   8        5.87        2.03     11.36 o 
 -11  15   8       79.19       41.77     20.73 o 
  -9  15   8        9.94        4.56      7.68 o 
  -7  15   8        1.33       -2.40      5.84 o 
  -5  15   8      200.57      237.02     11.60 o 
  -3  15   8        9.40        3.59      6.91 o 
  -1  15   8       11.88        8.66      3.20 o 
   1  15   8      318.80      362.49     19.49 o 
   3  15   8       91.94       36.87     27.98 o 
   5  15   8        0.56        5.77     14.64 o 
   7  15   8       26.87       27.35     15.42 o 
   9  15   8       15.26       24.88     17.32 o 
 -10  16   8        1.03       -0.69      6.28 o 
  -8  16   8       13.37       11.10      7.94 o 
  -6  16   8       55.42       44.84      8.56 o 
  -4  16   8        0.58        4.93      5.01 o 
  -2  16   8        7.63        7.51      4.99 o 
   0  16   8        2.74        1.13      8.00 o 
   2  16   8        1.85       -9.15     13.37 o 
   4  16   8        0.25       -7.29     15.32 o 
   6  16   8       37.77       53.03     19.60 o 
   8  16   8        0.86       21.55     18.10 o 
  -9  17   8        0.11        1.43      5.96 o 
  -7  17   8        0.20        6.26      8.48 o 
  -5  17   8       58.33       46.68      7.63 o 
  -3  17   8       36.28       31.08      8.53 o 
  -1  17   8      168.63      146.95     63.10 o 
   1  17   8        0.58        1.41      9.95 o 
   3  17   8        0.08        0.16      7.87 o 
   5  17   8       25.36       40.47     24.79 o 
  -8  18   8       14.59       17.68      9.65 o 
  -6  18   8       13.44       11.89      7.19 o 
  -4  18   8        0.17        0.97      5.15 o 
  -2  18   8       70.13       43.44     25.84 o 
   0  18   8      117.94      117.43     41.36 o 
   2  18   8       28.11       19.63     15.87 o 
   4  18   8        0.41       -1.50     11.81 o 
  -5  19   8        8.56        6.25      7.39 o 
  -3  19   8        3.51        0.58     11.07 o 
  -1  19   8       67.59       37.44     19.99 o 
   1  19   8      119.10      104.67     52.40 o 
   3  19   8       67.23       34.84     23.58 o 
 -17   1   9        2.13        4.82     16.66 o 
 -15   1   9        1.74        6.43     15.63 o 
 -13   1   9        1.75        7.44     10.91 o 
 -11   1   9        0.14        4.45      9.02 o 
  -9   1   9     1567.42     1564.80     28.55 o 
  -7   1   9     1730.11     1812.69     16.71 o 
  -5   1   9     5473.51     5412.02     48.84 o 
  -3   1   9       75.73       91.18      7.56 o 
  -1   1   9      179.38      179.27     11.30 o 
   1   1   9       11.54       10.64      6.03 o 
   3   1   9      513.07      483.76      9.75 o 
   5   1   9       20.83       10.92      4.05 o 
   7   1   9      475.02      428.49      8.89 o 
   9   1   9      335.43      293.62     10.41 o 
  11   1   9        5.52       10.93      5.68 o 
  13   1   9       33.59       25.58      6.48 o 
 -16   2   9      121.09      182.60     20.83 o 
 -14   2   9        0.00        4.03     10.99 o 
 -12   2   9        7.61       17.68     12.74 o 
 -10   2   9     1123.80      978.49     23.43 o 
  -8   2   9     3254.62     3103.15     27.10 o 
  -6   2   9     2841.74     2691.45     30.52 o 
  -4   2   9      629.51      514.30     11.31 o 
  -2   2   9      737.76      746.47     19.59 o 
   0   2   9       70.51       80.70      7.05 o 
   2   2   9        2.14        1.01      4.23 o 
   4   2   9     1539.74     1656.76     17.14 o 
   6   2   9      585.30      544.25     10.50 o 
   8   2   9     1421.66     1358.86     17.74 o 
  10   2   9       10.73        4.94      4.42 o 
  12   2   9       20.07       27.13      7.01 o 
 -17   3   9       16.13       18.92     20.78 o 
 -15   3   9        0.76       -0.41     12.60 o 
 -13   3   9       19.65       17.74     12.18 o 
 -11   3   9        4.71        9.35     11.25 o 
  -9   3   9     1584.00     1387.63     33.02 o 
  -7   3   9     2392.01     2323.95     23.47 o 
  -5   3   9     4924.36     4704.59     48.56 o 
  -3   3   9      139.77      151.37      9.83 o 
  -1   3   9       57.75       78.81      5.77 o 
   1   3   9      185.86      135.61      6.48 o 
   3   3   9     1301.33     1258.67     19.33 o 
   5   3   9        8.08       13.89      4.30 o 
   7   3   9      800.40      844.74     21.35 o 
   9   3   9      261.75      258.04      7.32 o 
  11   3   9        8.81        4.91      5.21 o 
  13   3   9       35.16       46.39     12.10 o 
 -16   4   9        2.14       -8.75     15.10 o 
 -14   4   9        5.01        6.43     12.16 o 
 -12   4   9        9.23        6.52     13.57 o 
 -10   4   9      358.15      409.73     18.02 o 
  -8   4   9      394.12      427.24      9.75 o 
  -6   4   9     2655.04     2613.22     32.49 o 
  -4   4   9     1855.61     1805.71     22.62 o 
  -2   4   9      510.24      508.86     12.91 o 
   0   4   9      207.25      220.87      6.88 o 
   2   4   9        0.53        1.51      2.76 o 
   4   4   9      209.36      212.83     10.53 o 
   6   4   9        3.94        6.74      3.04 o 
   8   4   9      866.53      834.84     22.08 o 
  10   4   9       34.89       23.62      4.74 o 
  12   4   9        0.14       -0.63      7.43 o 
 -17   5   9        9.05        8.34     17.56 o 
 -15   5   9       56.56       67.41     21.88 o 
 -13   5   9        8.09       14.28     13.67 o 
 -11   5   9       54.48       49.08     12.90 o 
  -9   5   9        6.63        8.76      9.41 o 
  -7   5   9      188.17      198.61     17.79 o 
  -5   5   9      124.79      130.52      9.38 o 
  -3   5   9        1.67        0.56      3.69 o 
  -1   5   9        2.43        0.14      3.53 o 
   1   5   9      411.31      376.95      7.71 o 
   3   5   9      139.82      144.76      4.84 o 
   5   5   9      197.27      199.08     12.96 o 
   7   5   9       21.43       20.89     10.02 o 
   9   5   9       12.78       17.85      8.95 o 
  11   5   9        0.93       -0.45      8.82 o 
  13   5   9       11.94       16.11     11.60 o 
 -16   6   9       43.67       48.24     16.92 o 
 -14   6   9        1.50       -0.14     14.32 o 
 -12   6   9       91.51      119.88     17.67 o 
 -10   6   9      464.17      545.65     20.40 o 
  -8   6   9     1943.76     1938.44     39.83 o 
  -6   6   9     2078.90     2050.85     41.89 o 
  -4   6   9      272.08      258.81      9.54 o 
  -2   6   9        6.56        2.05      3.68 o 
   0   6   9      141.22      147.84      5.25 o 
   2   6   9       22.24       20.24      9.99 o 
   4   6   9      133.20      137.36     12.31 o 
   6   6   9      929.67      869.46     30.61 o 
   8   6   9      450.28      409.92     17.18 o 
  10   6   9        8.02        0.62      7.84 o 
  12   6   9       38.87       18.97     17.26 o 
 -15   7   9        4.33       13.20     15.33 o 
 -13   7   9        0.00        0.71     10.78 o 
 -11   7   9        1.99        0.64     10.28 o 
  -9   7   9     2349.21     2129.89     49.82 o 
  -7   7   9     1016.38      966.01     20.91 o 
  -5   7   9     1613.53     1501.23     25.05 o 
  -3   7   9        2.34        1.13      3.71 o 
  -1   7   9        1.06        3.73      3.54 o 
   1   7   9       30.58       25.54      2.16 o 
   3   7   9      759.04      780.71     22.10 o 
   5   7   9      588.43      625.80     19.81 o 
   7   7   9      265.88      279.93     21.01 o 
   9   7   9      300.64      329.33     22.98 o 
  11   7   9        2.96        5.78      9.27 o 
 -16   8   9        6.73       12.06     14.27 o 
 -14   8   9       10.28        4.61     12.18 o 
 -12   8   9        6.15        4.37      7.13 o 
 -10   8   9      112.43       88.06     11.69 o 
  -8   8   9      164.08      139.76      7.70 o 
  -6   8   9     3177.66     2957.45     55.65 o 
  -4   8   9      556.45      533.64     19.63 o 
  -2   8   9      702.99      718.78     12.47 o 
   0   8   9        0.03        0.79      3.20 o 
   2   8   9      104.41       78.23     11.77 o 
   4   8   9       51.15       49.90     13.17 o 
   6   8   9       30.67       44.28     13.62 o 
   8   8   9     1017.01     1008.84     32.18 o 
  10   8   9      241.93      211.41     18.15 o 
  12   8   9       16.41       19.37     11.70 o 
 -15   9   9        2.26        7.04     17.06 o 
 -13   9   9        2.72        5.08      4.76 o 
 -11   9   9       33.71       20.60      8.52 o 
  -9   9   9      418.54      390.68     11.42 o 
  -7   9   9       80.72       82.48     10.98 o 
  -5   9   9     1523.24     1466.62     21.18 o 
  -3   9   9       91.85       91.96      9.97 o 
  -1   9   9       46.33       31.28      5.02 o 
   1   9   9       10.47        9.96     10.34 o 
   3   9   9       10.36        8.61      9.40 o 
   5   9   9      133.27      164.56     14.84 o 
   7   9   9        6.62        1.17      9.09 o 
   9   9   9      121.88       -1.56     17.79 o 
  11   9   9        1.77       -5.31     10.34 o 
 -14  10   9        7.13        8.74     11.29 o 
 -12  10   9        5.11        7.20      6.14 o 
 -10  10   9       56.69       47.23      6.78 o 
  -8  10   9      305.04      250.73     13.68 o 
  -6  10   9        3.10        0.30      5.32 o 
  -4  10   9       55.14       58.44     10.00 o 
  -2  10   9        5.08        9.24      4.75 o 
   0  10   9        5.73        3.81      1.78 o 
   2  10   9       71.70       64.40     13.96 o 
   4  10   9       86.59       92.90     18.62 o 
   6  10   9      142.82      143.46     15.26 o 
   8  10   9        0.01        4.53     11.84 o 
  10  10   9      141.28      152.15     47.92 o 
 -13  11   9       11.88        5.44      8.37 o 
 -11  11   9      205.76      221.70     15.17 o 
  -9  11   9      449.59      514.19     11.48 o 
  -7  11   9      736.02      797.29     15.23 o 
  -5  11   9       89.06       91.94      8.51 o 
  -3  11   9      230.05      203.71     12.17 o 
  -1  11   9      166.97      151.80     10.72 o 
   1  11   9        9.95       12.84     12.10 o 
   3  11   9      101.56       92.72     18.60 o 
   5  11   9      488.63      499.34     21.75 o 
   7  11   9      426.29      457.48     28.11 o 
   9  11   9        6.30        4.99     12.37 o 
  11  11   9       11.11       -1.20     11.77 o 
 -14  12   9        0.69       -0.95      9.62 o 
 -12  12   9        0.67        7.20      8.83 o 
 -10  12   9       68.36       66.42      7.29 o 
  -8  12   9      511.60      512.25     13.61 o 
  -6  12   9      773.53      783.36     18.04 o 
  -4  12   9      274.51      254.47     10.67 o 
  -2  12   9      113.59      130.13      9.12 o 
   0  12   9       27.12       15.00     11.43 o 
   2  12   9       31.92       25.05     14.65 o 
   4  12   9      152.79      181.91     25.66 o 
   6  12   9      183.17      197.40     20.42 o 
   8  12   9      153.50      211.06     26.18 o 
  10  12   9       15.88       11.84     14.29 o 
 -13  13   9        8.63        3.03      7.74 o 
 -11  13   9       13.96        8.45      9.01 o 
  -9  13   9       71.06       53.12     10.59 o 
  -7  13   9       63.88       48.17      9.22 o 
  -5  13   9      623.80      617.56     14.98 o 
  -3  13   9       22.61       28.34      7.00 o 
  -1  13   9        8.89        8.04      3.45 o 
   1  13   9       15.63       -1.93     16.52 o 
   3  13   9       34.04       16.65     19.13 o 
   5  13   9       32.60       18.16     14.93 o 
   7  13   9       99.02      129.71     20.26 o 
   9  13   9       19.17       24.25     16.04 o 
 -12  14   9        9.82        9.39      9.20 o 
 -10  14   9        6.05       -0.07      4.90 o 
  -8  14   9       15.65       16.13      7.88 o 
  -6  14   9      117.48      137.09     10.17 o 
  -4  14   9      220.67      202.58     21.27 o 
  -2  14   9       43.73       44.69      9.41 o 
   0  14   9       23.75        8.02     10.95 o 
   2  14   9        0.04        8.13     16.28 o 
   4  14   9        0.42        0.36      9.85 o 
   6  14   9       89.24       83.55     19.94 o 
   8  14   9        0.54      -10.14     17.55 o 
 -11  15   9       16.41       13.10      9.05 o 
  -9  15   9       26.21       18.26     10.75 o 
  -7  15   9       54.52       52.17      9.01 o 
  -5  15   9      211.57      206.08     10.28 o 
  -3  15   9      108.73       81.83     30.62 o 
  -1  15   9        6.72        5.24     13.60 o 
   1  15   9        6.80        0.07      9.39 o 
   3  15   9        4.54       -2.00     12.46 o 
   5  15   9      213.73      214.92     64.12 o 
   7  15   9        9.99       11.78     14.70 o 
 -10  16   9       75.87        1.28      8.05 o 
  -8  16   9      127.81      163.70     10.97 o 
  -6  16   9      164.16      200.41     10.48 o 
  -4  16   9       58.42       56.71     12.04 o 
  -2  16   9        0.02        3.36     10.03 o 
   0  16   9        1.36        2.80     13.20 o 
   2  16   9        3.43       -1.21     10.97 o 
   4  16   9       19.76        1.45     11.90 o 
   6  16   9      136.38      150.95     27.88 o 
  -7  17   9       95.94       91.42     14.87 o 
  -5  17   9       17.20       13.76      7.14 o 
  -3  17   9        7.82        2.78     13.55 o 
  -1  17   9        2.11       -2.83      9.93 o 
   1  17   9       10.18       10.71     14.11 o 
   3  17   9       24.20       19.47     15.99 o 
   5  17   9       50.18       18.14     19.90 o 
  -6  18   9       61.71       53.31     11.27 o 
  -4  18   9       85.48       34.79     23.24 o 
  -2  18   9       13.03       11.63     16.41 o 
   0  18   9        7.65        5.73     14.47 o 
   2  18   9        7.06        3.24     13.30 o 
 -16   0  10       45.80       40.27     19.74 o 
 -14   0  10      120.18      156.72     21.92 o 
 -12   0  10      218.99      329.05     23.12 o 
 -10   0  10       10.07       24.15     15.42 o 
  -8   0  10        0.24        6.92      5.15 o 
  -6   0  10     1466.87     1461.02     27.94 o 
  -4   0  10     1551.75     1396.92     25.48 o 
  -2   0  10       17.99       22.86     21.02 o 
   0   0  10     4834.88     4441.94     82.67 o 
   2   0  10     1337.12     1119.53     22.34 o 
   4   0  10      869.70      864.70     19.26 o 
   6   0  10       38.13       27.78     10.18 o 
   8   0  10       23.16       24.60     12.80 o 
  10   0  10      735.88      737.78     19.85 o 
  12   0  10        3.89        2.47      6.96 o 
 -17   1  10       35.48       32.10     17.10 o 
 -15   1  10      201.27      220.79     20.31 o 
 -13   1  10        4.66       15.75     13.67 o 
 -11   1  10       76.31       72.27     11.14 o 
  -9   1  10        1.33        1.39      7.77 o 
  -7   1  10       72.68       57.93      5.16 o 
  -5   1  10     2161.27     2069.39     25.56 o 
  -3   1  10     5121.85     5219.92    108.78 o 
  -1   1  10     2756.93     2657.33     35.06 o 
   1   1  10      519.08      417.16     12.18 o 
   3   1  10       11.59       10.35      4.30 o 
   5   1  10      116.89      110.91      6.00 o 
   7   1  10       34.24       38.43      5.55 o 
   9   1  10       13.04       17.45      4.89 o 
  11   1  10      124.15      115.67      7.19 o 
 -16   2  10        8.75       13.23     16.69 o 
 -14   2  10        1.02        1.09      9.99 o 
 -12   2  10       34.73       13.17     11.29 o 
 -10   2  10       10.70       13.56     11.28 o 
  -8   2  10        5.22        2.35      3.28 o 
  -6   2  10       87.38       47.98      7.23 o 
  -4   2  10      207.31      236.26      8.88 o 
  -2   2  10        5.64        7.44      5.97 o 
   0   2  10      725.76      678.04     16.52 o 
   2   2  10      652.90      649.11     15.39 o 
   4   2  10      304.37      308.84      8.48 o 
   6   2  10       97.81      100.41      6.95 o 
   8   2  10        6.98        6.70      4.63 o 
  10   2  10       52.72       33.36      4.79 o 
  12   2  10        0.10       -4.69      7.32 o 
 -15   3  10        5.53        6.31     12.74 o 
 -13   3  10      143.49      104.03     39.27 o 
 -11   3  10        5.26        4.28      9.36 o 
  -9   3  10       45.79       44.60     18.37 o 
  -7   3  10        5.54        0.53      3.70 o 
  -5   3  10        4.61       -2.76      5.27 o 
  -3   3  10      323.58      371.24     12.64 o 
  -1   3  10     1297.33     1291.33     16.57 o 
   1   3  10     1444.15     1381.26     19.67 o 
   3   3  10       55.32       44.16      7.32 o 
   5   3  10       60.60       50.98      3.86 o 
   7   3  10       47.43       40.29      5.85 o 
   9   3  10       27.85       15.78      4.22 o 
  11   3  10       51.44       30.48     10.72 o 
 -16   4  10      134.82      109.96     23.11 o 
 -14   4  10      173.70      226.03     22.36 o 
 -12   4  10       49.57       41.85     19.78 o 
 -10   4  10       72.16       63.07     16.70 o 
  -8   4  10       77.34      103.78     17.57 o 
  -6   4  10      371.59      332.25     10.54 o 
  -4   4  10      338.01      352.75      9.44 o 
  -2   4  10     2571.00     2576.67     26.24 o 
   0   4  10     1226.14     1111.92     15.79 o 
   2   4  10      886.04      785.46     11.52 o 
   4   4  10        4.00        2.88      4.80 o 
   6   4  10       39.30       29.30      4.68 o 
   8   4  10       70.51       55.31      4.59 o 
  10   4  10      210.50      219.17     30.34 o 
  12   4  10       54.34       48.09     24.43 o 
 -15   5  10        3.45        7.26     13.83 o 
 -13   5  10      125.60      154.19     53.48 o 
 -11   5  10       63.34       68.52     30.03 o 
  -9   5  10        0.07        8.81      2.34 o 
  -7   5  10      630.52      732.53     20.78 o 
  -5   5  10      234.15      249.87     10.61 o 
  -3   5  10     1466.58     1416.89     18.09 o 
  -1   5  10     1085.98     1008.01     14.46 o 
   1   5  10     2803.74     2537.58     24.04 o 
   3   5  10      540.16      568.31     13.85 o 
   5   5  10      274.76      269.58     14.20 o 
   7   5  10      279.42      257.87     20.04 o 
   9   5  10      260.71      308.04     17.48 o 
  11   5  10       68.54       77.35     11.91 o 
 -16   6  10      172.08      197.50     29.01 o 
 -14   6  10       56.11       57.52     20.88 o 
 -12   6  10       18.81        5.72     11.42 o 
 -10   6  10      177.65      156.20     15.27 o 
  -8   6  10      132.93       79.26     33.25 o 
  -6   6  10     1659.81     1501.69     41.46 o 
  -4   6  10      221.74      222.23     10.01 o 
  -2   6  10      737.24      715.98     13.10 o 
   0   6  10      332.26      340.63      7.46 o 
   2   6  10      450.28      430.50      8.18 o 
   4   6  10       37.38       42.09     10.72 o 
   6   6  10      119.56      106.49     15.61 o 
   8   6  10       50.49       52.60     14.15 o 
  10   6  10      125.28      130.04     42.61 o 
  12   6  10        3.05        2.08     14.60 o 
 -15   7  10       46.62       64.77     17.47 o 
 -13   7  10        0.42       10.39     15.76 o 
 -11   7  10        1.31       13.47     11.37 o 
  -9   7  10       57.97       55.17      9.04 o 
  -7   7  10       83.17       64.37     12.59 o 
  -5   7  10        2.84        7.12      6.30 o 
  -3   7  10       53.52       56.97      7.35 o 
  -1   7  10      230.31      231.31      8.16 o 
   1   7  10      546.16      490.45     14.64 o 
   3   7  10      113.51      149.39     14.67 o 
   5   7  10        2.43       -5.67      8.80 o 
   7   7  10      273.90      314.55     16.67 o 
   9   7  10        8.20       -3.30     10.39 o 
  11   7  10       12.54       14.59     14.89 o 
 -14   8  10       88.90       91.27     19.77 o 
 -12   8  10       85.80       54.48     27.29 o 
 -10   8  10        0.08       -4.36      5.25 o 
  -8   8  10        2.80       15.86     14.90 o 
  -6   8  10      199.98      214.35     11.38 o 
  -4   8  10       42.55       47.52      5.89 o 
  -2   8  10      518.16      581.57     11.85 o 
   0   8  10     1290.72     1345.95     17.25 o 
   2   8  10      109.23      122.57     15.16 o 
   4   8  10        9.26        8.24     10.68 o 
   6   8  10        0.81       -2.28      9.74 o 
   8   8  10       27.23        4.72     13.42 o 
  10   8  10       17.73       -1.36      8.86 o 
 -15   9  10       33.24       35.69     16.16 o 
 -13   9  10      117.47      145.83     17.95 o 
 -11   9  10       25.91       32.38     14.78 o 
  -9   9  10        1.09       -1.34      4.19 o 
  -7   9  10       20.57       12.54      7.84 o 
  -5   9  10        7.07        1.24      7.38 o 
  -3   9  10     1181.67     1183.99     20.22 o 
  -1   9  10     1108.62     1105.93     15.28 o 
   1   9  10      857.77      819.93     24.58 o 
   3   9  10       19.31       14.86     10.32 o 
   5   9  10       11.88       11.13     11.54 o 
   7   9  10       15.45        6.50     11.74 o 
   9   9  10      170.11      190.83     58.91 o 
 -14  10  10       30.85       25.08     23.06 o 
 -12  10  10        0.94        6.46      8.28 o 
 -10  10  10       80.65       84.82     12.82 o 
  -8  10  10        8.78       11.07      5.59 o 
  -6  10  10      182.21      209.72     11.17 o 
  -4  10  10       49.09       34.20      7.55 o 
  -2  10  10      215.36      199.82      8.51 o 
   0  10  10      542.06      517.85     20.65 o 
   2  10  10      194.02      248.42     21.07 o 
   4  10  10       95.93      117.92     20.01 o 
   6  10  10       42.21       28.07     14.85 o 
   8  10  10        0.75       -9.26     13.01 o 
  10  10  10       50.18       22.96     20.39 o 
 -13  11  10        4.70        5.48     20.38 o 
 -11  11  10       19.35       15.09      8.25 o 
  -9  11  10        2.51        1.41      6.26 o 
  -7  11  10      163.94      169.47     15.80 o 
  -5  11  10      182.14      180.39     11.50 o 
  -3  11  10      261.23      256.30     19.78 o 
  -1  11  10        3.05        0.55      2.03 o 
   1  11  10      123.58      137.76     15.83 o 
   3  11  10        9.89       -3.80     11.17 o 
   5  11  10        0.22        6.06     10.90 o 
   7  11  10       89.33       60.12     25.96 o 
   9  11  10       22.24        8.48     15.20 o 
 -12  12  10       25.19       33.61     11.24 o 
 -10  12  10       26.97       28.16     10.60 o 
  -8  12  10       23.62       12.43      6.68 o 
  -6  12  10      111.72      102.42     17.66 o 
  -4  12  10       18.48       24.93      9.64 o 
  -2  12  10      187.04      199.86      7.05 o 
   0  12  10        6.94        9.51     13.88 o 
   2  12  10       12.35        5.73     12.42 o 
   4  12  10        3.45        0.75     11.32 o 
   6  12  10       18.05       20.20     15.74 o 
   8  12  10       51.92       35.31     17.04 o 
 -11  13  10       11.75        9.25      9.69 o 
  -9  13  10        0.55        5.23      7.21 o 
  -7  13  10       30.60       40.26      8.44 o 
  -5  13  10      145.86      175.12     12.69 o 
  -3  13  10        1.56        6.18      5.42 o 
  -1  13  10      720.62      783.11     39.06 o 
   1  13  10      245.53      277.74     21.86 o 
   3  13  10       16.80       15.02     14.91 o 
   5  13  10        1.75        0.75      9.98 o 
   7  13  10       67.19       72.25     17.13 o 
 -10  14  10        2.35       -0.68      6.75 o 
  -8  14  10        8.42        0.61      5.27 o 
  -6  14  10        2.93        7.00      7.77 o 
  -4  14  10      168.94      177.33     27.32 o 
  -2  14  10      319.55      353.18     27.61 o 
   0  14  10      145.19      154.99     51.86 o 
   2  14  10      123.30       38.62     39.88 o 
   4  14  10        0.23        2.48     13.34 o 
   6  14  10        6.05        7.57     15.59 o 
  -9  15  10        4.64        8.04      6.91 o 
  -7  15  10        1.41       -0.94      4.03 o 
  -5  15  10       76.42       58.03     18.54 o 
  -3  15  10        4.77        3.08     11.42 o 
  -1  15  10       62.02       12.19     13.35 o 
   1  15  10       51.52       12.30     13.62 o 
   3  15  10        1.67       -1.48     13.19 o 
   5  15  10        4.73       -4.17     14.22 o 
  -8  16  10       32.43       19.03      8.96 o 
  -6  16  10      113.01       96.55     21.14 o 
  -4  16  10       34.48       25.89     18.26 o 
  -2  16  10       26.59        3.09     10.33 o 
   0  16  10        1.61        1.67     14.14 o 
   2  16  10       11.14        2.40     17.31 o 
   4  16  10        3.63        0.37     12.43 o 
  -7  17  10        5.30       11.01      8.24 o 
  -5  17  10       37.13       39.86     14.38 o 
  -3  17  10        2.86        0.84      9.61 o 
  -1  17  10       47.99       17.79     18.30 o 
   1  17  10        4.39        3.66     14.48 o 
 -15   1  11       25.21       19.58     12.29 o 
 -13   1  11       89.34       62.46     16.32 o 
 -11   1  11      260.83      308.51     18.52 o 
  -9   1  11      348.35      290.26      9.77 o 
  -7   1  11      174.30      166.02      7.58 o 
  -5   1  11      109.49       84.39      6.62 o 
  -3   1  11      435.94      531.48     21.25 o 
  -1   1  11      507.66      588.20     18.08 o 
   1   1  11      185.69      200.78      8.19 o 
   3   1  11      227.20      249.19      8.96 o 
   5   1  11       17.92       32.96      5.10 o 
   7   1  11       14.88       12.77      4.79 o 
   9   1  11        1.73        3.60      5.37 o 
  11   1  11       10.09       12.58      8.39 o 
 -16   2  11        1.47        4.18     14.37 o 
 -14   2  11      264.69      289.12     21.13 o 
 -12   2  11      234.67      256.51     15.68 o 
 -10   2  11      719.97      730.39     20.37 o 
  -8   2  11      474.33      478.89      9.59 o 
  -6   2  11       16.69       19.54      4.69 o 
  -4   2  11      132.27      121.43      7.69 o 
  -2   2  11     2494.60     2377.24     27.81 o 
   0   2  11       31.31       22.40      6.76 o 
   2   2  11      760.22      822.65     16.14 o 
   4   2  11      313.55      306.29     10.24 o 
   6   2  11        1.09       -0.01      3.76 o 
   8   2  11        1.29       -0.70      3.05 o 
  10   2  11       39.24       29.07     12.23 o 
 -15   3  11       81.49       41.70     22.94 o 
 -13   3  11      123.32      103.01     38.97 o 
 -11   3  11      273.47      312.16     16.81 o 
  -9   3  11      615.49      562.56      8.15 o 
  -7   3  11        2.53        8.30      4.22 o 
  -5   3  11      603.40      583.50     14.95 o 
  -3   3  11      530.21      555.55     13.60 o 
  -1   3  11     1409.88     1424.85     18.63 o 
   1   3  11       55.97       66.26      7.53 o 
   3   3  11      405.26      409.35     15.47 o 
   5   3  11       22.03       13.63      4.24 o 
   7   3  11       25.32       23.66      5.38 o 
   9   3  11        2.70        5.11      7.17 o 
  11   3  11       34.94       38.40      9.58 o 
 -14   4  11       23.00        7.06     12.44 o 
 -12   4  11       79.64       68.35     30.26 o 
 -10   4  11      249.06      263.01     19.18 o 
  -8   4  11      122.98      108.72     10.46 o 
  -6   4  11       98.92      129.63      8.47 o 
  -4   4  11        0.03        5.66      4.73 o 
  -2   4  11      226.86      272.14     11.35 o 
   0   4  11      108.64       93.55      6.49 o 
   2   4  11      725.36      764.05     12.76 o 
   4   4  11       22.28       15.71      3.74 o 
   6   4  11        9.83        4.49      3.69 o 
   8   4  11        7.13        4.46      8.63 o 
  10   4  11       38.69       33.02     12.31 o 
 -15   5  11       25.41       22.74     17.65 o 
 -13   5  11       27.48       22.50     13.66 o 
 -11   5  11       12.93        3.36     12.88 o 
  -9   5  11       28.11       44.34      5.66 o 
  -7   5  11      398.04      390.65     11.76 o 
  -5   5  11       75.86       82.49      9.19 o 
  -3   5  11       67.86       72.01      6.38 o 
  -1   5  11       23.72       24.88      5.05 o 
   1   5  11       56.87       56.99      4.72 o 
   3   5  11        1.35       -0.59      2.11 o 
   5   5  11       64.76       70.47     11.09 o 
   7   5  11      194.49      209.58     18.52 o 
   9   5  11        4.33       -0.72      9.02 o 
  11   5  11        0.26        8.54      9.26 o 
 -14   6  11       97.99       87.81     31.53 o 
 -12   6  11      103.07       31.48     33.03 o 
 -10   6  11      453.95      457.74     20.09 o 
  -8   6  11      338.05      313.01     21.72 o 
  -6   6  11      144.17      149.95      9.06 o 
  -4   6  11       18.24       29.39      7.43 o 
  -2   6  11      734.17      800.28     12.36 o 
   0   6  11      185.64      256.96      8.12 o 
   2   6  11       66.46       78.79      6.79 o 
   4   6  11      364.81      345.15     18.53 o 
   6   6  11       99.90       96.02     15.96 o 
   8   6  11       17.43       25.81     13.41 o 
  10   6  11        3.75        2.55      9.90 o 
 -15   7  11       54.13       57.06     20.63 o 
 -13   7  11      100.77       41.72     32.31 o 
 -11   7  11      226.02      247.79     18.26 o 
  -9   7  11      447.15      430.67     10.59 o 
  -7   7  11       72.79       93.37      9.43 o 
  -5   7  11      163.86      164.71      8.30 o 
  -3   7  11      390.24      409.08     10.89 o 
  -1   7  11      799.93      850.47     14.44 o 
   1   7  11      116.40      135.42      5.32 o 
   3   7  11      251.63      277.85     15.98 o 
   5   7  11        1.01       -3.27      8.65 o 
   7   7  11        0.56        3.45      9.15 o 
   9   7  11        1.73        3.75     10.58 o 
 -14   8  11        5.23       -0.34     10.24 o 
 -12   8  11       98.58        0.89     16.56 o 
 -10   8  11      253.88      298.67     22.90 o 
  -8   8  11      207.99      221.68     31.98 o 
  -6   8  11      110.68       97.82     12.10 o 
  -4   8  11       27.76       20.69      6.34 o 
  -2   8  11      457.61      484.43     12.16 o 
   0   8  11       58.98       56.33      3.75 o 
   2   8  11      461.72      463.59     20.95 o 
   4   8  11        9.58       15.22     10.57 o 
   6   8  11        7.53        2.16      8.76 o 
   8   8  11       66.85       41.65     37.99 o 
  10   8  11       31.59       11.57     14.77 o 
 -13   9  11        0.32      -18.94     21.54 o 
 -11   9  11       11.26        3.50     15.86 o 
  -9   9  11       36.96       31.51      6.03 o 
  -7   9  11      130.58      131.03     10.92 o 
  -5   9  11       63.91       60.87      7.01 o 
  -3   9  11        8.93        9.29      5.42 o 
  -1   9  11       35.01       44.91      5.26 o 
   1   9  11        0.11        2.58     11.30 o 
   3   9  11      123.51      165.55     17.79 o 
   5   9  11      127.44      157.56     21.04 o 
   7   9  11      107.53       96.39     33.05 o 
   9   9  11        1.13       -2.22     11.19 o 
 -12  10  11       21.29       21.61     16.65 o 
 -10  10  11       26.46       29.40     14.78 o 
  -8  10  11      246.53      237.33     18.74 o 
  -6  10  11      153.95      163.33     12.61 o 
  -4  10  11      196.52      190.70     10.31 o 
  -2  10  11        1.26        1.85      4.87 o 
   0  10  11       65.23       61.87     22.68 o 
   2  10  11        0.02       -1.05     10.09 o 
   4  10  11       18.82       19.04     13.55 o 
   6  10  11      149.73      148.65     48.45 o 
   8  10  11       64.99       47.88     20.54 o 
 -11  11  11      116.21      116.68     25.99 o 
  -9  11  11      187.07      194.06     19.20 o 
  -7  11  11      170.78      178.94     23.15 o 
  -5  11  11       33.08       20.55      9.19 o 
  -3  11  11      104.51      141.80     19.13 o 
  -1  11  11      379.64      455.81     33.83 o 
   1  11  11       60.29       26.97     23.86 o 
   3  11  11       38.29       31.79     17.74 o 
   5  11  11      169.84      164.82     54.23 o 
   7  11  11       82.86       69.10     31.57 o 
 -12  12  11       10.85        3.76     11.69 o 
 -10  12  11      223.20      239.40     15.60 o 
  -8  12  11      173.84      175.21     12.52 o 
  -6  12  11        0.75        1.95      6.93 o 
  -4  12  11       55.57       57.37      8.20 o 
  -2  12  11       89.75       72.55     31.42 o 
   0  12  11       47.11       14.13     15.48 o 
   2  12  11      150.82      184.42     23.06 o 
   4  12  11       43.67        0.46     12.10 o 
   6  12  11        9.09        4.30     11.91 o 
 -11  13  11       38.65       28.95     10.99 o 
  -9  13  11       12.77       12.56     10.58 o 
  -7  13  11        1.30        0.73      5.63 o 
  -5  13  11        2.79       12.34      7.40 o 
  -3  13  11       27.11       38.48     18.88 o 
  -1  13  11       10.73        8.78     13.59 o 
   1  13  11        0.50       -2.83     13.37 o 
   3  13  11        3.90       -4.47     16.24 o 
   5  13  11        5.96        5.76     13.26 o 
 -10  14  11        0.78       15.13     15.07 o 
  -8  14  11        5.60        4.91      6.83 o 
  -6  14  11       88.49       77.17     37.25 o 
  -4  14  11      163.27      118.94     42.99 o 
  -2  14  11       54.04       32.73     19.28 o 
   0  14  11       49.34        9.92     13.14 o 
   2  14  11       41.30       13.28     14.91 o 
   4  14  11        1.02       -4.78     13.06 o 
  -7  15  11       70.84       55.20     19.81 o 
  -5  15  11        1.40        1.55     11.88 o 
  -3  15  11        5.90        1.50     11.98 o 
  -1  15  11       37.31       17.78     17.30 o 
   1  15  11        7.72       -7.08     14.96 o 
   3  15  11       10.57       11.12     20.73 o 
  -6  16  11       37.14       25.09     14.02 o 
  -4  16  11       57.65       21.91     28.28 o 
  -2  16  11       12.80       18.19     16.75 o 
   0  16  11       69.92       28.01     20.88 o 
   2  16  11       14.78        4.72     13.60 o 
 -14   0  12       59.38       74.48     20.01 o 
 -12   0  12        1.26       -2.63     14.58 o 
 -10   0  12       37.33       11.88     12.96 o 
  -8   0  12      717.91      652.24     17.66 o 
  -6   0  12      194.20      196.40     12.08 o 
  -4   0  12      442.33      448.43     19.75 o 
  -2   0  12     1412.24     1453.06     58.33 o 
   0   0  12      691.26      644.94     23.74 o 
   2   0  12       69.56       67.58     11.97 o 
   4   0  12     1149.72     1087.40     35.37 o 
   6   0  12      945.53      943.51     19.73 o 
   8   0  12      671.85      687.46     21.76 o 
 -15   1  12       26.03       22.89     15.45 o 
 -13   1  12        2.53       -0.39      7.89 o 
 -11   1  12       19.80       15.04      9.77 o 
  -9   1  12      397.79      416.09      7.36 o 
  -7   1  12        1.31        0.00      3.72 o 
  -5   1  12       35.75       36.45      6.19 o 
  -3   1  12     2278.43     2200.24     29.25 o 
  -1   1  12      189.60      179.46     10.25 o 
   1   1  12      525.78      537.97     20.39 o 
   3   1  12      152.56      175.69      9.13 o 
   5   1  12      959.85      935.25     13.83 o 
   7   1  12      243.50      250.23      8.51 o 
   9   1  12      225.12      260.66     21.88 o 
 -14   2  12        6.94       -0.41      8.20 o 
 -12   2  12       15.65       15.26     11.38 o 
 -10   2  12       12.07       10.41      8.97 o 
  -8   2  12      149.95      162.61      9.16 o 
  -6   2  12       17.79       19.87      5.27 o 
  -4   2  12       78.01       92.50      8.11 o 
  -2   2  12      121.83      123.57      8.33 o 
   0   2  12       69.04       75.10      8.92 o 
   2   2  12        0.00       -4.52      5.60 o 
   4   2  12       61.88       58.62      8.37 o 
   6   2  12       95.98      103.81      6.60 o 
   8   2  12       36.89       29.60     10.67 o 
  10   2  12        2.12        7.43      9.15 o 
 -15   3  12        8.64        8.98     12.68 o 
 -13   3  12       23.82       26.24     12.93 o 
 -11   3  12        0.10       -3.42      9.25 o 
  -9   3  12        0.84        2.22      3.45 o 
  -7   3  12      347.53      379.04     10.15 o 
  -5   3  12       98.42       96.16      9.06 o 
  -3   3  12       62.40       55.11      9.52 o 
  -1   3  12      172.04      189.88     11.16 o 
   1   3  12       13.92       12.86      5.03 o 
   3   3  12       37.00       40.95      7.14 o 
   5   3  12       98.41      108.33      9.44 o 
   7   3  12      105.12      104.09     13.02 o 
   9   3  12       18.19       19.46      8.78 o 
 -14   4  12        7.35        3.23     11.95 o 
 -12   4  12        5.84        0.42      7.29 o 
 -10   4  12      195.51      207.69     15.66 o 
  -8   4  12      504.88      494.51     11.43 o 
  -6   4  12        9.21       12.26      7.48 o 
  -4   4  12      334.14      338.04      9.79 o 
  -2   4  12      443.29      431.23     13.91 o 
   0   4  12      164.17      170.51      7.80 o 
   2   4  12      166.45      141.99      6.31 o 
   4   4  12      875.66      845.90     13.43 o 
   6   4  12      543.36      562.90     22.15 o 
   8   4  12      411.86      445.33     24.57 o 
 -13   5  12        7.52        2.21     11.81 o 
 -11   5  12        0.39        2.17      8.45 o 
  -9   5  12       24.87       16.86      5.99 o 
  -7   5  12      418.43      415.57     14.57 o 
  -5   5  12        1.05       -2.94      6.35 o 
  -3   5  12      524.80      510.00     11.78 o 
  -1   5  12      209.23      237.85      9.48 o 
   1   5  12      156.14      167.14      7.72 o 
   3   5  12      320.27      309.63      6.71 o 
   5   5  12      631.67      688.93     20.78 o 
   7   5  12      531.66      598.57     20.00 o 
   9   5  12       71.27       87.65     14.69 o 
 -14   6  12        4.48       -1.30     15.14 o 
 -12   6  12       82.26       48.22     36.32 o 
 -10   6  12      153.11      163.81     33.29 o 
  -8   6  12      180.03      191.97     14.13 o 
  -6   6  12      167.26      168.49      9.75 o 
  -4   6  12      158.02      164.30     10.42 o 
  -2   6  12      298.70      326.33      8.67 o 
   0   6  12       43.30       44.94      6.19 o 
   2   6  12      472.52      414.21     19.69 o 
   4   6  12      691.55      671.35     23.98 o 
   6   6  12      202.52      187.65     17.38 o 
   8   6  12      225.44      276.95     19.60 o 
 -13   7  12        0.61       10.34     14.83 o 
 -11   7  12        0.01       -0.55     10.32 o 
  -9   7  12        2.39       -4.39     14.65 o 
  -7   7  12       30.77       24.22      9.68 o 
  -5   7  12      236.89      214.92     10.00 o 
  -3   7  12       10.93       11.39      6.49 o 
  -1   7  12        2.65        1.71      3.11 o 
   1   7  12       11.68        8.11      2.51 o 
   3   7  12       90.81       93.16     15.27 o 
   5   7  12        8.25       22.75     14.96 o 
   7   7  12       25.40        9.13     10.46 o 
   9   7  12       20.66       12.32     15.16 o 
 -12   8  12       32.20       19.20     20.91 o 
 -10   8  12        6.45        2.17     14.71 o 
  -8   8  12       51.08       48.72      7.99 o 
  -6   8  12      248.84      248.18     10.52 o 
  -4   8  12       56.91       71.51      7.24 o 
  -2   8  12      164.66      177.18     10.09 o 
   0   8  12      241.10      236.95      8.39 o 
   2   8  12       30.74       35.92     13.36 o 
   4   8  12       65.68       86.07     14.30 o 
   6   8  12       87.98       89.74     34.47 o 
   8   8  12       31.27       10.28     16.11 o 
 -11   9  12       33.37       11.17     14.64 o 
  -9   9  12       77.91       72.29     20.57 o 
  -7   9  12       84.26       96.32     10.08 o 
  -5   9  12      102.65      110.30     10.21 o 
  -3   9  12      411.02      383.47     10.67 o 
  -1   9  12       65.78       46.48     20.67 o 
   1   9  12       17.44       12.50     14.86 o 
   3   9  12       62.48       75.44     16.03 o 
   5   9  12      204.98      234.92     24.26 o 
   7   9  12      324.11      364.58     27.30 o 
 -12  10  12        8.14        9.71     12.56 o 
 -10  10  12       15.43        6.11     15.86 o 
  -8  10  12      113.64       95.54     18.79 o 
  -6  10  12        1.63        3.39      5.56 o 
  -4  10  12       27.57       28.78      6.66 o 
  -2  10  12      181.92      185.15     23.59 o 
   0  10  12       23.20        9.64     12.80 o 
   2  10  12        8.53       -0.31      7.83 o 
   4  10  12      428.39      463.51     31.85 o 
   6  10  12      159.77      151.70     53.57 o 
 -11  11  12        0.06       -0.64     22.55 o 
  -9  11  12       21.80       29.11     27.45 o 
  -7  11  12        2.52        6.06      7.59 o 
  -5  11  12       50.87       44.02      7.72 o 
  -3  11  12      205.18      220.50     79.71 o 
  -1  11  12       15.68        9.50     13.72 o 
   1  11  12        4.13        6.50     11.28 o 
   3  11  12        8.88       12.04     12.72 o 
   5  11  12       77.06       90.14     17.37 o 
 -10  12  12        0.10       25.41     29.93 o 
  -8  12  12        3.84        3.79      7.72 o 
  -6  12  12       36.51       28.68      9.39 o 
  -4  12  12      113.81      102.66     37.02 o 
  -2  12  12        0.14       -4.83     15.28 o 
   0  12  12        9.33        3.10     11.68 o 
   2  12  12       10.05       -6.35     13.75 o 
   4  12  12       49.42       18.51     27.41 o 
  -9  13  12        9.47        7.58     23.50 o 
  -7  13  12       30.28       43.74     13.44 o 
  -5  13  12      166.80      231.39     19.66 o 
  -3  13  12       18.82        6.72     12.32 o 
  -1  13  12      169.94      143.42     57.01 o 
   1  13  12        0.11       -4.16     12.12 o 
   3  13  12        9.26       -6.94     13.15 o 
  -6  14  12       20.07       33.37     32.48 o 
  -4  14  12       85.18       63.61     25.53 o 
  -2  14  12       78.11       78.54     27.71 o 
   0  14  12        9.74        5.84     14.51 o 
   2  14  12       31.62       10.36     17.10 o 
  -5  15  12        0.01       10.94     20.26 o 
  -3  15  12       45.14       47.81     20.44 o 
  -1  15  12        3.17       -5.53     13.57 o 
 -13   1  13       17.21        9.35     11.86 o 
 -11   1  13       60.73       32.22     17.03 o 
  -9   1  13      108.91       47.42     23.11 o 
  -7   1  13       63.39       91.10      8.28 o 
  -5   1  13      508.33      546.10     12.34 o 
  -3   1  13      164.27      179.13     11.60 o 
  -1   1  13      590.75      622.34     17.72 o 
   1   1  13       10.76       26.54      7.52 o 
   3   1  13      123.42      153.13      8.79 o 
   5   1  13        0.45        1.17      4.22 o 
   7   1  13        0.02        2.58      7.09 o 
 -14   2  13       61.99       46.34     16.47 o 
 -12   2  13       27.44       13.45     11.52 o 
 -10   2  13      685.76      736.53     22.06 o 
  -8   2  13       58.62       35.33      7.61 o 
  -6   2  13      670.71      617.88     12.56 o 
  -4   2  13      418.28      458.90     11.85 o 
  -2   2  13      822.42      881.67     16.38 o 
   0   2  13       41.47       63.98     10.96 o 
   2   2  13      214.35      244.31      9.11 o 
   4   2  13      173.60      194.46     10.59 o 
   6   2  13        6.72       10.32      8.86 o 
   8   2  13       37.58       35.05     10.56 o 
 -13   3  13        9.93        2.88      9.62 o 
 -11   3  13       80.83       34.64     20.73 o 
  -9   3  13      301.81      340.12     12.37 o 
  -7   3  13      150.66      135.49      7.27 o 
  -5   3  13      810.54      826.44     18.27 o 
  -3   3  13      605.51      595.16     18.75 o 
  -1   3  13      539.18      580.18     12.75 o 
   1   3  13        2.76       -3.78      4.27 o 
   3   3  13      264.93      307.14     13.11 o 
   5   3  13        6.80        8.17     11.27 o 
   7   3  13        0.38        2.26      6.94 o 
 -12   4  13        7.56       10.79     10.39 o 
 -10   4  13      142.87      124.41     27.72 o 
  -8   4  13       36.18       39.36      5.24 o 
  -6   4  13      546.07      570.67     13.85 o 
  -4   4  13       56.01       71.83      7.99 o 
  -2   4  13      174.90      202.82     13.34 o 
   0   4  13        0.04        2.93      3.89 o 
   2   4  13        0.59        7.06      4.04 o 
   4   4  13      106.28      116.52     13.84 o 
   6   4  13        0.00        1.42      8.19 o 
   8   4  13       34.18       30.96     12.00 o 
 -13   5  13       17.69       19.03     11.94 o 
 -11   5  13       13.62       11.92     11.88 o 
  -9   5  13       35.45       26.94      7.21 o 
  -7   5  13        3.08        3.95      4.55 o 
  -5   5  13        9.78       11.59      7.97 o 
  -3   5  13        3.87        3.11      4.75 o 
  -1   5  13       68.12       70.87      5.99 o 
   1   5  13      163.21      187.00      8.86 o 
   3   5  13        5.62       -1.95      9.28 o 
   5   5  13       19.03       21.62     12.98 o 
   7   5  13        5.75       11.93     11.02 o 
 -12   6  13      102.28       55.33     39.39 o 
 -10   6  13       74.98       28.29     15.89 o 
  -8   6  13        1.91        2.29      4.35 o 
  -6   6  13       94.53      109.38      8.56 o 
  -4   6  13      223.76      253.16     13.30 o 
  -2   6  13      331.02      368.17     12.48 o 
   0   6  13      296.75      351.35     10.26 o 
   2   6  13      221.35      247.76     20.05 o 
   4   6  13       11.05       10.74     11.26 o 
   6   6  13        0.01        2.40      8.71 o 
 -11   7  13      120.10       95.06     61.78 o 
  -9   7  13      242.45      266.67     18.46 o 
  -7   7  13       87.58      105.62      9.68 o 
  -5   7  13      480.70      506.27     17.03 o 
  -3   7  13      563.44      599.16     15.99 o 
  -1   7  13      394.83      400.20     11.12 o 
   1   7  13        0.23        2.67     11.31 o 
   3   7  13      311.46      350.77     24.55 o 
   5   7  13        8.87       18.25     15.05 o 
   7   7  13        4.95        1.02      9.97 o 
 -12   8  13        0.52       -0.96     27.07 o 
 -10   8  13       73.50       57.22     25.45 o 
  -8   8  13        4.51        0.38      3.68 o 
  -6   8  13      357.29      336.33     11.35 o 
  -4   8  13      197.69      227.39      9.62 o 
  -2   8  13      156.31      163.59      9.40 o 
   0   8  13       36.37       56.71     15.01 o 
   2   8  13        1.72        2.46     11.38 o 
   4   8  13       59.40       72.80     16.30 o 
   6   8  13        2.22       -1.64      9.82 o 
 -11   9  13        0.15        3.00     12.97 o 
  -9   9  13       13.53        9.13      8.99 o 
  -7   9  13      117.10      137.90     10.37 o 
  -5   9  13      154.39      166.63      8.93 o 
  -3   9  13       42.58       37.51      8.21 o 
  -1   9  13        7.64       14.03     15.19 o 
   1   9  13      167.47      186.89     19.14 o 
   3   9  13       97.44      128.06     18.65 o 
   5   9  13       13.67       21.54     15.66 o 
 -10  10  13       19.90       22.88     15.31 o 
  -8  10  13       16.86       16.60     10.73 o 
  -6  10  13       20.06       13.52      7.37 o 
  -4  10  13        0.50        3.57      7.17 o 
  -2  10  13       37.00       25.57     17.65 o 
   0  10  13      228.60      221.80     33.88 o 
   2  10  13      105.93      179.43     28.06 o 
   4  10  13        2.08        1.57     21.06 o 
  -9  11  13       53.51       30.92     20.08 o 
  -7  11  13        4.26       -0.11      6.26 o 
  -5  11  13       96.58      130.68     20.34 o 
  -3  11  13      310.46      358.46     24.48 o 
  -1  11  13       92.53       80.31     37.17 o 
   1  11  13      130.36      139.48     57.65 o 
   3  11  13       42.60       44.55     19.45 o 
  -8  12  13        0.24        1.53      8.69 o 
  -6  12  13       74.96       68.94     18.60 o 
  -4  12  13       92.53       58.10     26.99 o 
  -2  12  13      192.75      241.73     23.71 o 
   0  12  13       48.88       44.60     22.77 o 
   2  12  13       44.80       16.25     28.42 o 
  -5  13  13      156.19      204.73     25.05 o 
  -3  13  13       25.87       10.35     22.12 o 
  -1  13  13       26.34       21.49     24.36 o 
 -12   0  14      337.68      491.62     28.93 o 
 -10   0  14      122.18       -3.55     15.47 o 
  -8   0  14     1166.19     1167.48     22.78 o 
  -6   0  14      137.23      194.97     31.98 o 
  -4   0  14      305.16      357.50     13.21 o 
  -2   0  14       19.76       15.69      9.19 o 
   0   0  14     1111.25     1045.14     78.74 o 
   2   0  14      128.74      140.38     13.35 o 
   4   0  14      580.49      610.05     27.68 o 
 -11   1  14      134.16        5.63     12.49 o 
  -9   1  14      325.49      345.53     17.44 o 
  -7   1  14      318.15      298.67     12.60 o 
  -5   1  14      564.03      533.00     11.52 o 
  -3   1  14        0.21       -0.25      4.18 o 
  -1   1  14      131.30      124.06     10.44 o 
   1   1  14      548.52      593.87     25.89 o 
   3   1  14      235.40      247.28     14.39 o 
   5   1  14      131.50      119.34     36.78 o 
 -12   2  14        0.03        2.59      9.80 o 
 -10   2  14        2.72        3.34      8.31 o 
  -8   2  14      241.91      237.78     11.65 o 
  -6   2  14        0.76        2.32      4.52 o 
  -4   2  14        3.49       -1.39      6.54 o 
  -2   2  14        0.51       -0.09      4.44 o 
   0   2  14       89.42       90.04     10.03 o 
   2   2  14        1.04        8.32      9.50 o 
   4   2  14      102.61      105.69     13.09 o 
   6   2  14        8.89        7.56     13.34 o 
 -11   3  14       24.12       20.11     11.44 o 
  -9   3  14      175.85      168.85     36.66 o 
  -7   3  14       68.68       59.29      7.16 o 
  -5   3  14       17.39       24.04      7.45 o 
  -3   3  14        6.96        4.37      6.25 o 
  -1   3  14       30.65       43.83      7.95 o 
   1   3  14       18.07       11.66      5.40 o 
   3   3  14       72.16       65.39     12.66 o 
   5   3  14      105.14      125.47     32.71 o 
 -12   4  14      377.91      474.52     22.08 o 
 -10   4  14      234.09      250.23     15.71 o 
  -8   4  14      176.38      165.07      9.78 o 
  -6   4  14      255.00      277.54     11.86 o 
  -4   4  14      257.10      289.48     12.27 o 
  -2   4  14        1.42        3.97      5.71 o 
   0   4  14      433.54      475.01     19.49 o 
   2   4  14      268.88      291.26     24.19 o 
   4   4  14      180.79      160.27     30.45 o 
   6   4  14      231.95      230.59     17.29 o 
 -11   5  14       15.33       18.09     12.05 o 
  -9   5  14      625.43      683.32     19.96 o 
  -7   5  14      591.44      577.74     13.46 o 
  -5   5  14      121.29      157.88     10.89 o 
  -3   5  14       85.67       88.82      8.91 o 
  -1   5  14      165.22      150.60      7.48 o 
   1   5  14      598.70      597.89     22.28 o 
   3   5  14      217.64      245.74     21.61 o 
   5   5  14      364.54      381.23     23.97 o 
 -10   6  14      116.84      131.38     25.50 o 
  -8   6  14      213.75      258.63     12.75 o 
  -6   6  14      185.29      186.57      9.72 o 
  -4   6  14       70.37       64.39      8.05 o 
  -2   6  14       42.70       35.82      9.25 o 
   0   6  14      218.38      241.17     16.42 o 
   2   6  14      106.35      121.69     17.08 o 
   4   6  14      163.92      177.06     21.38 o 
  -9   7  14       43.68       40.40     12.49 o 
  -7   7  14       63.22       56.60      8.51 o 
  -5   7  14        2.11        7.13      7.62 o 
  -3   7  14        0.33       -0.48      6.54 o 
  -1   7  14        3.37        1.26     12.39 o 
   1   7  14      146.47      163.24     19.58 o 
   3   7  14        0.10        2.75     15.51 o 
  -8   8  14       37.64       25.15      7.80 o 
  -6   8  14       11.92       11.92      7.62 o 
  -4   8  14       38.43       29.47      8.19 o 
  -2   8  14       17.68       23.82     15.52 o 
   0   8  14       19.86       25.85     18.30 o 
   2   8  14       77.09       87.36     23.39 o 
   4   8  14       77.88       90.35     30.25 o 
  -9   9  14      214.45      260.53     17.37 o 
  -7   9  14       94.64      102.17     10.76 o 
  -5   9  14      111.63      105.76      8.84 o 
  -3   9  14       21.16       35.54     24.80 o 
  -1   9  14       67.22       90.84     24.31 o 
   1   9  14      203.52      264.51     41.85 o 
   3   9  14      104.52      155.11     21.66 o 
  -6  10  14       81.30      107.44      8.98 o 
  -4  10  14       18.68       19.68     19.26 o 
  -2  10  14        1.23       -4.60     14.31 o 
   0  10  14      137.87      154.06     20.51 o 
   2  10  14      164.33      212.41     24.44 o 
  -5  11  14       44.76       47.97     21.68 o 
  -3  11  14        0.41        4.62     13.55 o 
  -1  11  14       59.07       44.16     23.01 o 
  -9   1  15       79.59       51.23     28.24 o 
  -7   1  15      128.47       71.70     33.27 o 
  -5   1  15      109.39       59.68     27.58 o 
  -3   1  15      336.86      350.56     17.25 o 
  -1   1  15      150.07      154.95     12.04 o 
   1   1  15       33.74       49.80     11.86 o 
   3   1  15        6.68        1.40     16.24 o 
 -10   2  15        2.02        1.43      7.60 o 
  -8   2  15        0.38       -0.70      8.80 o 
  -6   2  15      188.84      218.87     12.00 o 
  -4   2  15      755.53      776.57     31.54 o 
  -2   2  15      261.60      248.04     13.16 o 
   0   2  15      280.97      289.48     12.48 o 
   2   2  15       91.55      117.38     19.30 o 
   4   2  15        0.61       21.91     23.25 o 
  -9   3  15      120.15       -2.28     14.75 o 
  -7   3  15      169.70      180.75      9.52 o 
  -5   3  15      216.28      226.32     14.77 o 
  -3   3  15      587.43      567.65     25.63 o 
  -1   3  15      350.42      366.26     12.20 o 
   1   3  15       71.77      100.82     19.55 o 
   3   3  15        3.09       12.23     14.78 o 
  -8   4  15        0.24        9.46     10.48 o 
  -6   4  15       19.91       22.84     10.38 o 
  -4   4  15      171.94      186.96     12.90 o 
  -2   4  15       78.22       46.90     17.39 o 
   0   4  15       30.16       31.34     17.51 o 
   2   4  15        2.63       19.11     16.56 o 
  -9   5  15        2.41       10.53     11.22 o 
  -7   5  15        0.56       -3.83      7.84 o 
  -5   5  15       61.39       75.73     10.64 o 
  -3   5  15        5.30        3.95      6.60 o 
  -1   5  15        0.11       -2.87     25.28 o 
   1   5  15       10.26       10.83     17.00 o 
   3   5  15       24.24       29.24     17.80 o 
  -8   6  15        0.17       -2.14      9.74 o 
  -6   6  15      152.55      163.15     10.40 o 
  -4   6  15      154.10      152.64     21.56 o 
  -2   6  15      257.11      271.16     31.98 o 
   0   6  15      107.14       84.77     39.04 o 
   2   6  15       30.03       33.69     18.16 o 
  -7   7  15       55.57       41.64      7.95 o 
  -5   7  15      277.87      293.98     13.83 o 
  -3   7  15      403.12      414.32     59.88 o 
  -1   7  15       93.91       96.62     26.81 o 
   1   7  15      193.83      272.47     26.70 o 
  -6   8  15       76.46       80.05     16.72 o 
  -4   8  15      123.01      156.83     26.59 o 
  -2   8  15      269.22      351.99     37.96 o 
   0   8  15       70.73       44.46     17.52 o 
  -6   0  16        2.91        5.73     10.06 o 
  -4   0  16       24.52       16.24     14.27 o 
  -2   0  16      295.54      291.23     22.61 o 
   0   0  16      185.33      130.28    104.30 o 
  -5   1  16        4.84        3.74      8.95 o 
  -3   1  16        0.65        2.37      6.54 o 
  -1   1  16      274.24      301.34     24.57 o 
  -6   2  16        0.18       -5.38      9.97 o 
  -4   2  16        0.32       -0.85     10.04 o 
  -2   2  16       17.03       26.88      9.25 o 
  -5   3  16        4.63        5.92     13.80 o 
  -3   3  16       12.38       10.94      7.38 o 
  -1   3  16       14.61       25.28     27.45 o 
  -4   4  16        1.54        8.41      7.87 o 
                                                 
